# Supplementary material for: Patterns of care and outcomes following external ventricular drain placement: Insights from the England HES administrative data set
Source: Brain Spine. 2025 Dec 16;6:105906. doi: 10.1016/j.bas.2025.105906 (PMC12771326; doi:10.1016/j.bas.2025.105906)
Supplement: Multimedia component 5 [file mmc5.xlsx]

## Sheet: Sheet1
OPCS-4 code	Procedure	NNAP category	NNAP type	Subcategory 1	Subcategory 2	Key procedures	Revisional
V371	Posterior fusion of atlantoaxial joint NEC	Complex Spine & Trauma	Spinal	Complex spine		Complex Spine	0
V372	Posterior fusion of joint of cervical spine NEC	Complex Spine & Trauma	Spinal	Complex spine		Complex Spine	0
V373	Transoral fusion of atlantoaxial joint	Complex Spine & Trauma	Spinal	Complex spine		Complex Spine	0
V374	Fusion of atlanto-occipital joint	Complex Spine & Trauma	Spinal	Complex spine		Complex Spine	0
V375	Posterior fusion of atlantoaxial joint using transarticular screw	Complex Spine & Trauma	Spinal	Complex spine		Complex Spine	0
V376	Posterior fusion of atlantoaxial joint using pedicle screw	Complex Spine & Trauma	Spinal	Complex spine		Complex Spine	0
V377	Fusion of occipitocervical junction NEC	Complex Spine & Trauma	Spinal	Complex spine		Complex Spine	0
V402	Posterior instrumented fusion of cervical spine NEC	Complex Spine & Trauma	Spinal	Complex spine		Complex Spine	0
V541	Transoral excision of odontoid process of axis	Complex Spine & Trauma	Spinal	Complex spine		Complex Spine	0
V661	Revisional fusion of occipitocervical junction	Complex Spine & Trauma	Spinal	Complex spine		Complex Spine	1
V662	Revisional posterior fusion of atlantoaxial joint using transarticular screw	Complex Spine & Trauma	Spinal	Complex spine		Complex Spine	1
V663	Revisional posterior fusion of atlantoaxial joint using pedicle screw	Complex Spine & Trauma	Spinal	Complex spine		Complex Spine	1
V664	Revisional posterior fusion of atlantoaxial joint NEC	Complex Spine & Trauma	Spinal	Complex spine		Complex Spine	1
V251	Primary extended decompression of lumbar spine and intertransverse fusion of joint of lumbar spine	Complex Spine & Trauma	Spinal	Complex spine		Complex Spine	0
V253	Primary posterior decompression of lumbar spine and intertransverse fusion of joint of lumbar spine	Complex Spine & Trauma	Spinal	Complex spine		Complex Spine	0
V257	Primary anterior corpectomy of lumbar spine and reconstruction HFQ	Complex Spine & Trauma	Spinal	Complex spine		Complex Spine	0
V261	Revisional extended decompression of lumbar spine and intertransverse fusion of joint of lumbar spine	Complex Spine & Trauma	Spinal	Complex spine		Complex Spine	1
V263	Revisional posterior decompression of lumbar spine and intertransverse fusion of joint of lumbar spine	Complex Spine & Trauma	Spinal	Complex spine		Complex Spine	1
V267	Revisional anterior corpectomy of lumbar spine and reconstruction HFQ	Complex Spine & Trauma	Spinal	Complex spine		Complex Spine	1
V281	Primary insertion of lumbar interspinous process spacer	Complex Spine & Trauma	Spinal	Complex spine		Complex Spine	0
V282	Revisional insertion of lumbar interspinous process spacer	Complex Spine & Trauma	Spinal	Complex spine		Complex Spine	1
V288	Other specified insertion of lumbar interspinous process spacer	Complex Spine & Trauma	Spinal	Complex spine		Complex Spine	0
V289	Unspecified insertion of lumbar interspinous process spacer	Complex Spine & Trauma	Spinal	Complex spine		Complex Spine	0
V333	Primary anterior excision of lumbar intervertebral disc and interbody fusion of joint of lumbar spine	Complex Spine & Trauma	Spinal	Complex spine		Complex Spine	0
V334	Primary anterior excision of lumbar intervertebral disc NEC	Complex Spine & Trauma	Spinal	Complex spine		Complex Spine	0
V335	Primary anterior excision of lumbar intervertebral disc and posterior graft fusion of joint of lumbar spine	Complex Spine & Trauma	Spinal	Complex spine		Complex Spine	0
V336	Primary anterior excision of lumbar intervertebral disc and posterior instrumentation of lumbar spine	Complex Spine & Trauma	Spinal	Complex spine		Complex Spine	0
V343	Revisional anterior excision of lumbar intervertebral disc and interbody fusion of joint of lumbar spine	Complex Spine & Trauma	Spinal	Complex spine		Complex Spine	1
V344	Revisional anterior excision of lumbar intervertebral disc NEC	Complex Spine & Trauma	Spinal	Complex spine		Complex Spine	1
V345	Revisional anterior excision of lumbar intervertebral disc and posterior graft fusion of joint of lumbar spine	Complex Spine & Trauma	Spinal	Complex spine		Complex Spine	1
V346	Revisional anterior excision of lumbar intervertebral disc and posterior instrumentation of lumbar spine	Complex Spine & Trauma	Spinal	Complex spine		Complex Spine	1
V363	Prosthetic replacement of lumbar intervertebral disc	Complex Spine & Trauma	Spinal	Complex spine		Complex Spine	0
V393	Revisional posterior interlaminar fusion of joint of lumbar spine	Complex Spine & Trauma	Spinal	Complex spine		Complex Spine	1
V394	Revisional posterior fusion of joint of lumbar spine NEC	Complex Spine & Trauma	Spinal	Complex spine		Complex Spine	1
V395	Revisional intertransverse fusion of joint of lumnbar spine NEC	Complex Spine & Trauma	Spinal	Complex spine		Complex Spine	1
V396	Revisional posterior interbody fusion of joint of lumbar spine	Complex Spine & Trauma	Spinal	Complex spine		Complex Spine	1
V397	Revisional transforaminal interbody fusion of joint of lumbar spine	Complex Spine & Trauma	Spinal	Complex spine		Complex Spine	1
V404	Posterior instrumented fusion of lumbar spine NEC	Complex Spine & Trauma	Spinal	Complex spine		Complex Spine	0
V411	Posterior attachment of correctional instrumentation to spine	Complex Spine & Trauma	Spinal	Scoliosis		Complex Spine	0
V412	Anterior attachment of correctional instrument to spine	Complex Spine & Trauma	Spinal	Scoliosis		Complex Spine	0
V413	Removal of correctional instrument from spine	Complex Spine & Trauma	Spinal	Scoliosis		Complex Spine	1
V414	Anterior and posterior attachment of correctional instrument to spine	Complex Spine & Trauma	Spinal	Scoliosis		Complex Spine	0
V415	Posterior attachment of spinal growing system	Complex Spine & Trauma	Spinal	Scoliosis		Complex Spine	0
V416	Attention to spinal growing system	Complex Spine & Trauma	Spinal	Scoliosis		Complex Spine	1
V417	Surgical distraction of spinal growing system	Complex Spine & Trauma	Spinal	Scoliosis		Complex Spine	0
V418	Other specified instrumental correction of deformity of spine	Complex Spine & Trauma	Spinal	Scoliosis		Complex Spine	0
V419	Unspecified instrumental correction of defortmity of spine	Complex Spine & Trauma	Spinal	Scoliosis		Complex Spine	0
V421	Excision of rib hump	Complex Spine & Trauma	Spinal	Scoliosis		Complex Spine	0
V422	Epiphysiodesis of spinal apophyseal joint for correction of deformity	Complex Spine & Trauma	Spinal	Scoliosis		Complex Spine	0
V423	Anterolateral release of spine for correction of deformtiy	Complex Spine & Trauma	Spinal	Scoliosis		Complex Spine	0
V424	Anterior and posterior epiphysiodesis of spine for correction of deformity	Complex Spine & Trauma	Spinal	Scoliosis		Complex Spine	0
V425	Anterior epiphysiodesis of spine for correction of deformity NEC	Complex Spine & Trauma	Spinal	Scoliosis		Complex Spine	0
V426	Posterior epiphysiodesis of spine for correction of deformity NEC	Complex Spine & Trauma	Spinal	Scoliosis		Complex Spine	0
V428	Other specified other correction of deformity of spine	Complex Spine & Trauma	Spinal	Scoliosis		Complex Spine	0
V429	Unspecified other correction of deformity of spine	Complex Spine & Trauma	Spinal	Scoliosis		Complex Spine	0
V441	Complex decompression of fracture of spine	Complex Spine & Trauma	Spinal	Spinal Trauma		Complex Spine	0
V442	Anterior decompression of fracture of spine	Complex Spine & Trauma	Spinal	Spinal Trauma		Complex Spine	0
V443	Posterior decompression of fracture of spine NEC	Complex Spine & Trauma	Spinal	Spinal Trauma		Complex Spine	0
V444	Vertebroplasty of fracture of spine	Complex Spine & Trauma	Spinal	Spinal Trauma		Complex Spine	0
V445	Balloon kyphoplasty of fracture of spine	Complex Spine & Trauma	Spinal	Spinal Trauma		Complex Spine	0
V446	Augmentation vertebroplasty of fracture of spine using intravertebral implant	Complex Spine & Trauma	Spinal	Spinal Trauma		Complex Spine	0
V448	Other specified decompression of fracture of spine	Complex Spine & Trauma	Spinal	Spinal Trauma		Complex Spine	0
V449	Unspecified decompression of fracture of spine	Complex Spine & Trauma	Spinal	Spinal Trauma		Complex Spine	0
V451	Open reduction of fracture of spine and excision of facet of spine	Complex Spine & Trauma	Spinal	Spinal Trauma		Complex Spine	0
V452	Open reduction of fracture of spine NEC	Complex Spine & Trauma	Spinal	Spinal Trauma		Complex Spine	0
V453	Manipulative reduction of fracture of spine	Complex Spine & Trauma	Spinal	Spinal Trauma		Complex Spine	0
V458	Other specified other reduction of fracture of spine	Complex Spine & Trauma	Spinal	Spinal Trauma		Complex Spine	0
V459	Unspecified other reduction of fracture of spine	Complex Spine & Trauma	Spinal	Spinal Trauma		Complex Spine	0
V461	Fixation of fracture of spine using plate	Complex Spine & Trauma	Spinal	Spinal Trauma		Complex Spine	0
V462	Fixation of fracture of spine using Harrington rod	Complex Spine & Trauma	Spinal	Spinal Trauma		Complex Spine	0
V463	Fixation of fracture of spine using wire	Complex Spine & Trauma	Spinal	Spinal Trauma		Complex Spine	0
V464	Fixation of fracture of spine and skull traction HFQ	Complex Spine & Trauma	Spinal	Spinal Trauma		Complex Spine	0
V465	Removal of fixation device from spine	Complex Spine & Trauma	Spinal	Spinal Trauma		Complex Spine	1
V466	Fixation of fracture of spine using screw	Complex Spine & Trauma	Spinal	Spinal Trauma		Complex Spine	0
V468	Other specified fixation of fracture of spine	Complex Spine & Trauma	Spinal	Spinal Trauma		Complex Spine	0
V469	Unspecified fixation of fracture of spine	Complex Spine & Trauma	Spinal	Spinal Trauma		Complex Spine	0
V431	Excision of lesion of cervical vertebra	Complex Spine & Trauma	Spinal	Spinal tumours		Complex Spine	0
V432	Excision of lesion of thoracic vertebra	Complex Spine & Trauma	Spinal	Spinal tumours		Complex Spine	0
V433	Excision of lesion of lumbar vertebra	Complex Spine & Trauma	Spinal	Spinal tumours		Complex Spine	0
V438	Other specified extirpation of lesion of spine	Complex Spine & Trauma	Spinal	Spinal tumours		Complex Spine	0
V439	Unspecified extirpation of lesion of spine	Complex Spine & Trauma	Spinal	Spinal tumours		Complex Spine	0
V362	Prosthetic replacement of thoracic intervertebral disc	Complex Spine & Trauma	Spinal	Thoracic spine		Complex Spine	0
V381	Primary fusion of joint of thoracic spine	Complex Spine & Trauma	Spinal	Thoracic spine		Complex Spine	0
V382	Primary posterior interlaminar fusion of joint of lumbar spine	Complex Spine & Trauma	Spinal	Thoracic spine		Complex Spine	0
V383	Primary posterior fusion of joint of lumbar spine	Complex Spine & Trauma	Spinal	Thoracic spine		Complex Spine	0
V384	Primary intertransverse fusion of joint of lumbar spine NEC	Complex Spine & Trauma	Spinal	Thoracic spine		Complex Spine	0
V385	Primary posterior interbody fusion of joint of lumbar spine	Complex Spine & Trauma	Spinal	Thoracic spine		Complex Spine	0
V386	Primary transforaminal interbody fusion of joint of lumbar spine	Complex Spine & Trauma	Spinal	Thoracic spine		Complex Spine	0
V392	Revisional fusion of joint of thoracic spine	Complex Spine & Trauma	Spinal	Thoracic spine		Complex Spine	1
V403	Posterior instrumented fusion of thoracic spine NEC	Complex Spine & Trauma	Spinal	Thoracic spine		Complex Spine	0
V368	Other specified prosthetic replacement of intervertebral disc	Complex Spine & Trauma	Spinal			Complex Spine	0
V369	Unspecified prosthetic replacement of intervertebral disc	Complex Spine & Trauma	Spinal			Complex Spine	0
V388	Other specified primary fusion of other joint of spine	Complex Spine & Trauma	Spinal			Complex Spine	0
V389	Unspecified primary fusion of other joint of spine	Complex Spine & Trauma	Spinal			Complex Spine	0
V398	Other specified revisional fusion of joint of spine	Complex Spine & Trauma	Spinal			Complex Spine	1
V399	Unspecified revisional fusion of joint of spine	Complex Spine & Trauma	Spinal			Complex Spine	1
V401	Non-rigid stabilasation of spine	Complex Spine & Trauma	Spinal			Complex Spine	0
V405	Removal of instrumentation from spine	Complex Spine & Trauma	Spinal			Complex Spine	1
V408	Other specified stabilisation of spine	Complex Spine & Trauma	Spinal			Complex Spine	0
V409	Unspecified stabilisation of spine	Complex Spine & Trauma	Spinal			Complex Spine	0
A172	Endoscopic third ventriculostomy	CSF	Cranial	Hydrocephalus		ETV	0
L311	Percutaneous transluminal angioplasty of carotid artery	Vascular	Cranial			INR	0
L313	Endovascular repair of carotid artery	Vascular	Cranial			INR	0
L314	Percutaneous transluminal insertion of stent into carotid artery	Vascular	Cranial			INR	0
L318	Other specified transluminal operations on carotid artery	Vascular	Cranial			INR	0
L319	Unspecified transluminal operations on carotid artery	Vascular	Cranial			INR	0
L391	Percutaneous transluminal angioplasty of subclavian artery	Vascular	Cranial			INR	0
L392	Percutaneous transluminal embolectomy of subclavian artery	Vascular	Cranial			INR	0
L393	Percutaneous transluminal embolisation of subclavian artery	Vascular	Cranial			INR	0
L395	Percutaneous transluminal insertion of stent into subclavian artery	Vascular	Cranial			INR	0
L398	Other specified transluminal operations on subclavian artery	Vascular	Cranial			INR	0
L399	Unspecified transluminal operations on subclavian artery	Vascular	Cranial			INR	0
L761	Endovascular placement of one metallic stent	Vascular	Cranial			INR	0
L762	Endovascular placement of one plastic stent	Vascular	Cranial			INR	0
L763	Endovascular placement of two metallic stents	Vascular	Cranial			INR	0
L764	Endovascular placement of two plastic stents	Vascular	Cranial			INR	0
L765	Endovascular placement of three or more metallic stents	Vascular	Cranial			INR	0
L766	Endovascular placement of three or more plastic stents	Vascular	Cranial			INR	0
L767	Endovascular placement of metallic stents with mechanical embolic protection	Vascular	Cranial			INR	0
L768	Other specified endovascular placement of stent	Vascular	Cranial			INR	0
L769	Unspecified endovascular placement of stent	Vascular	Cranial			INR	0
O201	Endovascular placement of one branched stent graft	Vascular	Cranial			INR	0
O202	Endovascular placement of one fenestrated stent graft	Vascular	Cranial			INR	0
O203	Endovascular placement of one stent graft NEC	Vascular	Cranial			INR	0
O204	Endovascular placement of two stent grafts	Vascular	Cranial			INR	0
O205	Endovascular placement of three or more stent grafts	Vascular	Cranial			INR	0
O208	Other specified endovascular placement of stent graft	Vascular	Cranial			INR	0
O209	Unspecified endovascular placement of stent graft	Vascular	Cranial			INR	0
A483	Implantation of spinal cord neurostimulator	Functional & Pain	Other	Functional - Spinal		Insertion and maintenance of spinal cord stimulators	0
A484	Attention to spinal cord neurostimulator NEC	Functional & Pain	Other	Functional - Spinal		Insertion and maintenance of spinal cord stimulators	1
A486	Removal of spinal cord neurostimulator	Functional & Pain	Other	Functional - Spinal		Insertion and maintenance of spinal cord stimulators	1
A487	Insertion of neurostimulator electrodes adjacent to the spinal cord	Functional & Pain	Other	Functional - Spinal		Insertion and maintenance of spinal cord stimulators	0
L331	Excision of aneurysm of cerebral artery	Vascular	Cranial	Aneurysm		Intracranial aneurysm (open)	0
L332	Clipping of aneurysm of cerebral artery	Vascular	Cranial	Aneurysm		Intracranial aneurysm (open)	0
L333	Ligation of aneurysm of cerebral artery NEC	Vascular	Cranial	Aneurysm		Intracranial aneurysm (open)	0
L334	Obliteration of aneurysm of cerebral artery NEC	Vascular	Cranial	Aneurysm		Intracranial aneurysm (open)	0
L338	Other specified operations on aneurysm of cerebral artery	Vascular	Cranial	Aneurysm		Intracranial aneurysm (open)	0
L339	Unspecified operations on aneurysm of cerebral artery	Vascular	Cranial	Aneurysm		Intracranial aneurysm (open)	0
L751	Excision of congenital arteriovenous malformation	Vascular	Cranial	AVM		Intracranial AVM (open)	0
A323	Decompression of trigeminal nerve (v)	Functional & Pain	Cranial	Functional - Cranial		Neurovascular decompression	0
A324	Decompression of facial nerve (vii)	Functional & Pain	Cranial	Functional - Cranial		Neurovascular decompression	0
A325	Decompression of acoustic nerve (viii)	Functional & Pain	Cranial	Functional - Cranial		Neurovascular decompression	0
A326	Decompression of glossopharyngeal nerve (ix)	Functional & Pain	Cranial	Functional - Cranial		Neurovascular decompression	0
A327	Decompression of vagus nerve (x)	Functional & Pain	Cranial	Functional - Cranial		Neurovascular decompression	0
A328	Decompression of specified cranial nerve NEC	Functional & Pain	Cranial	Functional - Cranial		Neurovascular decompression	0
A329	Unspecified other decompression of cranial nerve	Functional & Pain	Cranial	Functional - Cranial		Neurovascular decompression	0
A343	Exploration of trigeminal nerve	Functional & Pain	Cranial	Functional - Cranial		Neurovascular decompression	0
A346	Exploration of glossopharyngeal nerve (ix)	Functional & Pain	Cranial	Functional - Cranial		Neurovascular decompression	0
L296	High-flow interposition extracranial to intracranial bypass from external carotid artery to middle cerebral artery	Vascular	Cranial				0
L297	Bypass of carotid artery by anastomosis of superficial temporal artery to middle cerebral artery	Vascular	Cranial				0
L341	Reconstruction of cerebral artery	Vascular	Cranial				0
L342	Anastomosis of cerebral artery	Vascular	Cranial				0
L343	Open embolectomy of cerebral artery	Vascular	Cranial				0
L344	Open embolisation of cerebral artery	Vascular	Cranial				0
L348	Other specified other open operations on cerebral artery	Vascular	Cranial				0
L349	Unspecified other open operations on cerebral artery	Vascular	Cranial				0
L752	Repair of acquired arteriovenous fistula	Vascular	Cranial				0
A521	Therapeutic lumbar epidural injection	Spinal other	Spinal			Percutaneous procedures	0
A522	Therapeutic sacral epidural injection	Spinal other	Spinal			Percutaneous procedures	0
A523	Epidural blood patch	Spinal other	Spinal			Percutaneous procedures	0
A528	Other specified therapeutic epidural injection	Spinal other	Spinal			Percutaneous procedures	0
A529	Unspecified therapeutic epidural injection	Spinal other	Spinal			Percutaneous procedures	0
A573	Radiofrequency controlled thermal destruction of spinal nerve root	Spinal other	Spinal			Percutaneous procedures	0
A574	Injection of destructive substance into spinal nerve root	Spinal other	Spinal			Percutaneous procedures	0
A577	Injection of therapeutic substance around spinal nerve root	Spinal other	Spinal			Percutaneous procedures	0
V481	Radiofrequency controlled thermal denervation of spinal facet joint of cervical vertebra	Spinal other	Spinal			Percutaneous procedures	0
V482	Denervation of spinal facet joint of cervical vertebra NEC	Spinal other	Spinal			Percutaneous procedures	0
V483	Radiofrequency controlled thermal denervation of spinal facet joint of thoracic vertebra	Spinal other	Spinal			Percutaneous procedures	0
V484	Denervation of spinal facet joint of thoracic vertebra NEC	Spinal other	Spinal			Percutaneous procedures	0
V485	Radiofrequency controlled thermal denervation of spinal facet joint of lumbar vertebra	Spinal other	Spinal			Percutaneous procedures	0
V486	Denervation of spinal facet joint of lumbar vertebra NEC	Spinal other	Spinal			Percutaneous procedures	0
V487	Radiofrequency controlled thermal denervation of spinal facet joint of vertebra NEC	Spinal other	Spinal			Percutaneous procedures	0
V488	Other specified denervation of spinal facet joint of vertebra	Spinal other	Spinal			Percutaneous procedures	0
V489	Unspecified denervation of spinal facet joint of vertebra	Spinal other	Spinal			Percutaneous procedures	0
V544	Injection around spinal facet of spine	Spinal other	Spinal			Percutaneous procedures	0
V561	Primary laser foraminoplasty of cervical spine	Spinal other	Spinal			Percutaneous procedures	0
V562	Primary laser foraminoplasty of thoracic spine	Spinal other	Spinal			Percutaneous procedures	0
V563	Primary laser foraminoplasty of lumbar spine	Spinal other	Spinal			Percutaneous procedures	0
V564	Primary laser foraminoplasty of spine NEC	Spinal other	Spinal			Percutaneous procedures	0
V568	Other specified primary foraminoplasty of spine	Spinal other	Spinal			Percutaneous procedures	0
V569	Unspecified primary foraminoplasty of spine	Spinal other	Spinal			Percutaneous procedures	0
V571	Revisional laser foraminoplasty of cervical spine	Spinal other	Spinal			Percutaneous procedures	1
V572	Revisional laser foraminoplasty of thoracic spine	Spinal other	Spinal			Percutaneous procedures	1
V573	Revisional laser foraminoplasty of lumbar spine	Spinal other	Spinal			Percutaneous procedures	1
V574	Revisional laser foraminoplasty of spine NEC	Spinal other	Spinal			Percutaneous procedures	1
V578	Other specified revisional foraminoplasty of spine	Spinal other	Spinal			Percutaneous procedures	1
V579	Unspecified revisional foraminoplasty of spine	Spinal other	Spinal			Percutaneous procedures	1
V581	Primary automated percutaneous mechanical excision of cervical intervertebral disc	Spinal other	Spinal			Percutaneous procedures	0
V582	Primary automated percutaneous mechanical excision of thoracic intervertebral disc	Spinal other	Spinal			Percutaneous procedures	0
V583	Primary automated percutaneous mechanical excision of lumbar intervertebral disc	Spinal other	Spinal			Percutaneous procedures	0
V588	Other specified primary automated percutaneous mechanical excision of intervertebral disc	Spinal other	Spinal			Percutaneous procedures	0
V589	Unspecified primary automated percutaneous mechanical excision of intervertebral disc	Spinal other	Spinal			Percutaneous procedures	0
V591	Revisional automated percutaneous mechanical excision of cervical intervertebral disc	Spinal other	Spinal			Percutaneous procedures	1
V592	Revisional automated percutaneous mechanical excision of thoracic intervertebral disc	Spinal other	Spinal			Percutaneous procedures	1
V593	Revisional automated percutaneous mechanical excision of lumbar intervertebral disc	Spinal other	Spinal			Percutaneous procedures	1
V598	Other specified revisional automated percutaneous mechanical excision of intervertebral disc	Spinal other	Spinal			Percutaneous procedures	1
V599	Unspecified revisional automated percutaneous mechanical excision of intervertebral disc	Spinal other	Spinal			Percutaneous procedures	1
V601	Primary percutaneous decompression using coblation to cervical intervertebral disc	Spinal other	Spinal			Percutaneous procedures	0
V602	Primary percutaneous decompression using coblation to thoracic intervertebral disc	Spinal other	Spinal			Percutaneous procedures	0
V603	Primary percutaneous decompression using coblation to lumbar intervertebral disc	Spinal other	Spinal			Percutaneous procedures	0
V608	Other specified primary percutaneous decompression using coblation to intervertebral disc	Spinal other	Spinal			Percutaneous procedures	0
V609	Unspecified primary percutaneous decompression using coblation to intervertebral disc	Spinal other	Spinal			Percutaneous procedures	0
V611	Revisional percutaneous decompression using coblation to cervical intervertebral disc	Spinal other	Spinal			Percutaneous procedures	1
V612	Revisional percutaneous decompression using coblation to thoracic intervertebral disc	Spinal other	Spinal			Percutaneous procedures	1
V613	Revisional percutaneous decompression using coblation to lumbar intervertebral disc	Spinal other	Spinal			Percutaneous procedures	1
V618	Other specified revisional percutaneous decompression using coblation to intervertebral disc	Spinal other	Spinal			Percutaneous procedures	1
V619	Unspecified revisional percutaneous decompression using coblation to intervertebral disc	Spinal other	Spinal			Percutaneous procedures	1
V621	Primary percutaneous intradiscal radiofrequency to cervical intervertebral disc	Spinal other	Spinal			Percutaneous procedures	0
V622	Primary percutaneous intradiscal radiofrequency to thoracic intervertebral disc	Spinal other	Spinal			Percutaneous procedures	0
V623	Primary percutaneous intradiscal radiofrequency to lumbar intervertebral disc	Spinal other	Spinal			Percutaneous procedures	0
V628	Other specified primary percutaneous intradiscal radiofrequency thermocoagulation to intervertebral disc	Spinal other	Spinal			Percutaneous procedures	0
V629	Unspecified primary percutaneous intradiscal radiofrequency thermocoagulation to intervertebral disc	Spinal other	Spinal			Percutaneous procedures	0
V631	Revisional percutaneous intradiscal radiofrequency to cervical intervertebral disc	Spinal other	Spinal			Percutaneous procedures	1
V632	Revisional percutaneous intradiscal radiofrequency to thoracic intervertebral disc	Spinal other	Spinal			Percutaneous procedures	1
V633	Revisional percutaneous intradiscal radiofrequency to lumbar intervertebral disc	Spinal other	Spinal			Percutaneous procedures	1
V638	Other specified revisional percutaneous intradiscal radiofrequency thermocoagulation to intervertebral disc	Spinal other	Spinal			Percutaneous procedures	1
V639	Unspecified revisional percutaneous intradiscal radiofrequency thermocoagulation to intervertebral disc	Spinal other	Spinal			Percutaneous procedures	1
A031	Stereotactic leucotomy	Functional & Pain	Other	Functional - Cranial		Primary deep brain procedures	0
A032	Stereotactic ablation of tissue of thalamus	Functional & Pain	Other	Functional - Cranial		Primary deep brain procedures	0
A033	Stereotactic ablation of tissue of globus pallidus	Functional & Pain	Other	Functional - Cranial		Primary deep brain procedures	0
A034	Stereotactic ablation of tissue of brainstem	Functional & Pain	Other	Functional - Cranial		Primary deep brain procedures	0
A038	Other specified stereotactic ablation of tissue of brain	Functional & Pain	Other	Functional - Cranial		Primary deep brain procedures	0
A039	Unspecified stereotactic ablation of tissue of brain	Functional & Pain	Other	Functional - Cranial		Primary deep brain procedures	0
A091	Implantation of brain neurostimulator	Functional & Pain	Other	Functional - Cranial		Primary deep brain procedures	0
A092	Maintenance of brain neurostimulator	Functional & Pain	Other	Functional - Cranial		Primary deep brain procedures	1
A093	Removal of brain neurostimulator	Functional & Pain	Other	Functional - Cranial		Primary deep brain procedures	1
A094	Operation on brain neurostimulator NEC	Functional & Pain	Other	Functional - Cranial		Primary deep brain procedures	0
A095	Insertion of neurostimulator electrodes into the brain	Functional & Pain	Other	Functional - Cranial		Primary deep brain procedures	0
A098	Other specified neurostimulation of the brain	Functional & Pain	Other	Functional - Cranial		Primary deep brain procedures	0
A099	Unspecified neurostimulation of brain	Functional & Pain	Other	Functional - Cranial		Primary deep brain procedures	0
L351	Percutaneous transluminal embolisation of cerebral artery	Vascular	Cranial	Aneurysm		Transluminal procedures for aneurysm	0
L353	Percutaneous transluminal insertion of stent into cerebral artery	Vascular	Cranial	Aneurysm		Transluminal procedures for aneurysm	0
L358	Other specified transluminal operations on cerebral artery	Vascular	Cranial	Aneurysm		Transluminal procedures for aneurysm	0
L359	Unspecified transluminal operations on cerebral artery	Vascular	Cranial	Aneurysm		Transluminal procedures for aneurysm	0
O011	Percutaneous transluminal coil embolisation of small aneurysm of artery	Vascular	Cranial	Aneurysm		Transluminal procedures for aneurysm	0
O012	Percutaneous transluminal coil embolisation of medium aneurysm of artery	Vascular	Cranial	Aneurysm		Transluminal procedures for aneurysm	0
O013	Percutaneous transluminal coil embolisation of large aneurysm of artery	Vascular	Cranial	Aneurysm		Transluminal procedures for aneurysm	0
O014	Percutaneous transluminal coil embolisation of giant aneurysm of artery	Vascular	Cranial	Aneurysm		Transluminal procedures for aneurysm	0
O018	Other specified transluminal coil embolisation of aneurysm of artery	Vascular	Cranial	Aneurysm		Transluminal procedures for aneurysm	0
O019	Unspecified transluminal coil embolisation of aneurysm of artery	Vascular	Cranial	Aneurysm		Transluminal procedures for aneurysm	0
O021	Percutaneous transluminal balloon assisted coil embolisation of three or more aneurysms of artery	Vascular	Cranial	Aneurysm		Transluminal procedures for aneurysm	0
O022	Percutaneous transluminal balloon assisted coil embolisation of two aneurysms of artery	Vascular	Cranial	Aneurysm		Transluminal procedures for aneurysm	0
O023	Percutaneous transluminal balloon assisted coil embolisation of single aneurysm of artery	Vascular	Cranial	Aneurysm		Transluminal procedures for aneurysm	0
O028	Other specified transluminal balloon assisted coil embolisation of aneurysm of artery	Vascular	Cranial	Aneurysm		Transluminal procedures for aneurysm	0
O029	Unspecified transluminal balloon assisted coil embolisation of aneurysm of artery	Vascular	Cranial	Aneurysm		Transluminal procedures for aneurysm	0
O031	Percutaneous transluminal stent assisted coil embolisation of three or more aneurysms of artery	Vascular	Cranial	Aneurysm		Transluminal procedures for aneurysm	0
O032	Percutaneous transluminal stent assisted coil embolisation of two aneurysms of artery	Vascular	Cranial	Aneurysm		Transluminal procedures for aneurysm	0
O033	Percutaneous transluminal stent assisted coil embolisation of single aneurysm of artery	Vascular	Cranial	Aneurysm		Transluminal procedures for aneurysm	0
O034	Percutaneous transluminal flow diverting stent assisted coil embolisation of three or more aneurysms of artery	Vascular	Cranial	Aneurysm		Transluminal procedures for aneurysm	0
O035	Percutaneous transluminal flow diverting stent assisted coil embolisation of two aneurysms of artery	Vascular	Cranial	Aneurysm		Transluminal procedures for aneurysm	0
O036	Percutaneous transluminal flow diverting stent assisted coil embolisation of single aneurysm of artery	Vascular	Cranial	Aneurysm		Transluminal procedures for aneurysm	0
O038	Other specified transluminal stent assisted coil embolisation of aneurysm of artery	Vascular	Cranial	Aneurysm		Transluminal procedures for aneurysm	0
O039	Unspecified transluminal stent assisted coil embolisation of aneurysm of artery	Vascular	Cranial	Aneurysm		Transluminal procedures for aneurysm	0
O041	Percutaneous transluminal liquid polymer embolisation of aneurysm of artery	Vascular	Cranial	Aneurysm		Transluminal procedures for aneurysm	0
O042	Percutaneous transluminal stent assisted liquid polymer embolisation of aneurysm of artery	Vascular	Cranial	Aneurysm		Transluminal procedures for aneurysm	0
O043	Percutaneous transluminal flow diverting stent embolisation of aneurysm of artery	Vascular	Cranial	Aneurysm		Transluminal procedures for aneurysm	0
O048	Other specified other transluminal embolisation of aneurysm of artery	Vascular	Cranial	Aneurysm		Transluminal procedures for aneurysm	0
O049	Unspecified other transluminal embolisation of aneurysm of artery	Vascular	Cranial	Aneurysm		Transluminal procedures for aneurysm	0
O051	Percutaneous transluminal arterial and venous embolisation of dural arteriovenous fistula	Vascular	Cranial			Transluminal procedures for aneurysm	0
O052	Percutaneous transluminal arterial embolisation of dural arteriovenous fistula	Vascular	Cranial			Transluminal procedures for aneurysm	0
O053	Percutaneous transluminal venous embolisation of dural arteriovenous fistula	Vascular	Cranial			Transluminal procedures for aneurysm	0
L753	Embolisation of arteriovenous malformation	Vascular	Cranial	AVM		Transluminal procedures for AVM	0
L754	Percutaneous transluminal embolisation of arteriovenous malformation NEC	Vascular	Cranial	AVM		Transluminal procedures for AVM	0
L755	Percutaneous transluminal venous embolisation of arteriovenous malformation NEC	Vascular	Cranial	AVM		Transluminal procedures for AVM	0
L756	Percutaneous transluminal arterial and venous embolisation of arteriovenous malformation	Vascular	Cranial	AVM		Transluminal procedures for AVM	0
A041	Open biopsy of lesion of tissue of frontal lobe of brain	Neuro-Oncology	Cranial	Intrinsic tumours		Tumour biopsy	0
A042	Open biopsy of lesion of tissue of temporal lobe of brain	Neuro-Oncology	Cranial	Intrinsic tumours		Tumour biopsy	0
A043	Open biopsy of lesion of tissue of parietal lobe of brain	Neuro-Oncology	Cranial	Intrinsic tumours		Tumour biopsy	0
A044	Open biopsy of lesion of tissue of occipital lobe of brain	Neuro-Oncology	Cranial	Intrinsic tumours		Tumour biopsy	0
A045	Open biopsy of lesion of tissue of cerebellum	Neuro-Oncology	Cranial	Intrinsic tumours		Tumour biopsy	0
A046	Open biopsy of lesion of tissue of brainstem	Neuro-Oncology	Cranial	Intrinsic tumours		Tumour biopsy	0
A048	Other specified open biopsy of lesion of tissue of brain	Neuro-Oncology	Cranial	Intrinsic tumours		Tumour biopsy	0
A049	Unspecified open biopsy of lesion of tissue of brain	Neuro-Oncology	Cranial	Intrinsic tumours		Tumour biopsy	0
A081	Biopsy of lesion of frontal lobe of brain NEC	Neuro-Oncology	Cranial	Intrinsic tumours		Tumour biopsy	0
A082	Biopsy of lesion of tissue of temporal lobe of brain	Neuro-Oncology	Cranial	Intrinsic tumours		Tumour biopsy	0
A083	Biopsy of lesion of tissue of parietal lobe of brain	Neuro-Oncology	Cranial	Intrinsic tumours		Tumour biopsy	0
A084	Biopsy of lesion of tissue of occipital lobe of brain	Neuro-Oncology	Cranial	Intrinsic tumours		Tumour biopsy	0
A085	Biopsy of lesion of tissue of cerebellum NEC	Neuro-Oncology	Cranial	Intrinsic tumours		Tumour biopsy	0
A086	Biopsy of lesion of tissue of brain stem NEC	Neuro-Oncology	Cranial	Intrinsic tumours		Tumour biopsy	0
A088	Other specified other biopsy of lesion of tissue of brain	Neuro-Oncology	Cranial	Intrinsic tumours		Tumour biopsy	0
A089	Unspecified other biopsy of lesion of tissue of brain	Neuro-Oncology	Cranial	Intrinsic tumours		Tumour biopsy	0
A019	Unspecified major excision of tissue of brain	Neuro-Oncology	Cranial	Intrinsic tumours		Tumour craniotomy	0
A021	Excision of lesion of tissue of frontal lobe of brain	Neuro-Oncology	Cranial	Intrinsic tumours		Tumour craniotomy	0
A022	Excision of lesion of tissue of temporal lobe of brain	Neuro-Oncology	Cranial	Intrinsic tumours		Tumour craniotomy	0
A023	Excision of lesion of parietal lobe of brain	Neuro-Oncology	Cranial	Intrinsic tumours		Tumour craniotomy	0
A024	Excision of lesion of occipital lobe of brain	Neuro-Oncology	Cranial	Intrinsic tumours		Tumour craniotomy	0
A025	Excision of lesion of cerebellum	Neuro-Oncology	Cranial	Intrinsic tumours		Tumour craniotomy	0
A026	Excision of lesion of tissue of brainstem	Neuro-Oncology	Cranial	Intrinsic tumours		Tumour craniotomy	0
A028	Other specified excision of lesion of tissue of brain	Neuro-Oncology	Cranial	Intrinsic tumours		Tumour craniotomy	0
A029	Unspecified excision of lesion of tissue of brain	Neuro-Oncology	Cranial	Intrinsic tumours		Tumour craniotomy	0
A124	Creation of ventriculoperitoneal shunt	CSF	Cranial	Hydrocephalus		VP shunt	0
A131	Maintenance of proximal catheter of cerebroventricular shunt	CSF	Cranial	Hydrocephalus		VP shunt	1
A132	Maintenance of distal catheter of cerebroventricular shunt	CSF	Cranial	Hydrocephalus		VP shunt	1
A133	Insertion of antisyphon device into cerebroventricular shunt	CSF	Cranial	Hydrocephalus		VP shunt	0
A134	Renewel of valve of cerebroventricular shunt	CSF	Cranial	Hydrocephalus		VP shunt	1
A138	Other specified attention to component connection from ventricle of brain	CSF	Cranial	Hydrocephalus		VP shunt	1
A139	Unspecified attention to component of connection from ventricle of brain	CSF	Cranial	Hydrocephalus		VP shunt	1
A141	Renewal of cerebroventricular shunt	CSF	Cranial	Hydrocephalus		VP shunt	1
A142	Revision of cerebroventricular shunt NEC	CSF	Cranial	Hydrocephalus		VP shunt	1
A143	Removal of cerebroventricular shunt	CSF	Cranial	Hydrocephalus		VP shunt	1
A144	Irrigation of cerebroventricular shunt	CSF	Cranial	Hydrocephalus		VP shunt	1
A145	Attention to cerebroventricular shunt NEC	CSF	Cranial	Hydrocephalus		VP shunt	1
A148	Other specified other operations on connection from ventricle of brain	CSF	Cranial	Hydrocephalus		VP shunt	0
A149	Unspecified other operations on connection from ventricle of brain	CSF	Cranial	Hydrocephalus		VP shunt	0
A295	Excision of lesion of acoustic nerve (viii)	Skullbase	Cranial	Acoustic neuroma			0
V226	Primary decompression of posterior fossa and upper cervical spinal cord NEC	CSF	Cranial	Chiari 1 malformation			0
V236	Revisional decompression of posterior fossa and upper cervical spinal cord NEC	CSF	Cranial	Chiari 1 malformation			1
V224	Primary anterior corpectomy of cervical spine with reconstruction HFQ	Complex Spine & Trauma	Spinal	Complex spine			0
V225	Primary decompression of posterior fossa and upper cervical cord and instrumentation	Complex Spine & Trauma	Spinal	Complex spine			0
V234	Revisional anterior corpectomy of cervical spine with reconstruction HFQ	Complex Spine & Trauma	Spinal	Complex spine			1
V235	Revisional decompression of posterior fossa and upper cervical spinal cord and instrumentation	Complex Spine & Trauma	Spinal	Complex spine			1
A072	Removal of foreign body from tissue of brain	General & Trauma	Cranial	Cranial trauma			0
A113	Monitoring of pressure in tissue of brain	General & Trauma	Cranial	Cranial trauma			0
A203	Monitoring of pressure in ventricle of brain	General & Trauma	Cranial	Cranial trauma			0
A401	Evacuation of extradural haematoma	General & Trauma	Cranial	Cranial trauma			0
A411	Evacuation of subdural haematoma	General & Trauma	Cranial	Cranial trauma			0
V053	Elevation of depressed skull fracutre of cranium	General & Trauma	Cranial	Cranial trauma			0
V054	Repair of fracture of cranium NEC	General & Trauma	Cranial	Cranial trauma			0
V017	Strip craniectomy with remodelling of cranial bones HFQ	General & Trauma	Cranial	Craniofacial			0
V021	Posterior calvarial release	General & Trauma	Cranial	Craniofacial			0
V022	Remodelling of calvarium HFQ	General & Trauma	Cranial	Craniofacial			0
V023	Reconstruction of cranium NEC	General & Trauma	Cranial	Craniofacial			0
V028	Other specified other plastic repair of cranium	General & Trauma	Cranial	Craniofacial			0
V029	Unspecified palstic repair of cranium	General & Trauma	Cranial	Craniofacial			0
V041	Fitting dynamic cranioplasty bands	General & Trauma	Cranial	Craniofacial			0
V048	Other specified reshaping of cranium	General & Trauma	Cranial	Craniofacial			0
V049	Unspecified reshaping of cranium	General & Trauma	Cranial	Craniofacial			0
V121	Advancement and remodelling of cranium and orbits HFQ	General & Trauma	Cranial	Craniofacial			0
V122	Advancement and remodelling of cranium and facial bones HFQ	General & Trauma	Cranial	Craniofacial			0
V123	Transcranial repair of craniofacial cleft and reconstruction of cranial and facial bones HFQ	General & Trauma	Cranial	Craniofacial			0
V124	Subcranial repair of craniofacial cleft and reconstruction of cranial and facial bones HFQ	General & Trauma	Cranial	Craniofacial			0
V125	Reconstruction of skull NEC	General & Trauma	Cranial	Craniofacial			0
V128	Other specified operations on bones of skull	General & Trauma	Cranial	Craniofacial			0
V129	Unspecified operations on bones of skull	General & Trauma	Cranial	Craniofacial			0
V181	Application of external distractor to skull	General & Trauma	Cranial	Craniofacial			0
V182	Insertion of internal distractor into skull	General & Trauma	Cranial	Craniofacial			0
V183	Attention to external distractor of skull	General & Trauma	Cranial	Craniofacial			0
V184	Attention to internal distractor of skull	General & Trauma	Cranial	Craniofacial			0
V185	Removal of external distractor from skull	General & Trauma	Cranial	Craniofacial			0
V186	Removal of internal distractor from skull	General & Trauma	Cranial	Craniofacial			0
V188	Other specified distraction osteogenesis of bones of skull	General & Trauma	Cranial	Craniofacial			0
V189	Unspecified distraction osteogenesis of bones of skull	General & Trauma	Cranial	Craniofacial			0
A011	Hemispherectomy	Functional & Pain	Cranial	Epilepsy			0
A012	Total lobectomy of brain	Functional & Pain	Cranial	Epilepsy			0
A013	Partial lobectomy of brain	Functional & Pain	Cranial	Epilepsy			0
A018	Other specified major excision of tissue of brain	Functional & Pain	Cranial	Epilepsy			0
A075	Multiple subpial transections	Functional & Pain	Cranial	Epilepsy			0
A076	Complete callosotomy	Functional & Pain	Cranial	Epilepsy			0
A077	Partial callosotomy	Functional & Pain	Cranial	Epilepsy			0
A101	Leucotomy NEC	Functional & Pain	Cranial	Epilepsy			0
A111	Placement of depth electrodes for electroencephalography	Functional & Pain	Cranial	Epilepsy			0
A112	Placement of surface electrodes for electroencephalography	Functional & Pain	Cranial	Epilepsy			0
A331	Implantation of cranial nerve neurostimulator	Functional & Pain	Other	Epilepsy			0
A332	Maintenance of cranial nerve neurostimulator	Functional & Pain	Other	Epilepsy			1
A333	Removal of cranial nerve neurostimulator	Functional & Pain	Other	Epilepsy			1
A334	Insertion of neurostimulator electrodes adjacent to cranial nerve	Functional & Pain	Other	Epilepsy			0
A338	Other specified neurostimulation of cranial nerve	Functional & Pain	Other	Epilepsy			0
A339	Unspecified neurostimulation of cranial nerve	Functional & Pain	Other	Epilepsy			0
A701	Implantation of peripheral nerve neurostimulator	Functional & Pain	Other	Epilepsy			0
A702	Maintenance of peripheral nerve neurostimulator	Functional & Pain	Other	Epilepsy			0
A703	Removal of peripheral nerve neurostimulator	Functional & Pain	Other	Epilepsy			0
A704	Insertion of neurostimulator electrodes into peripheral nerve	Functional & Pain	Other	Epilepsy			0
A708	Other specified neurostimulation of peripheral nerve	Functional & Pain	Other	Epilepsy			0
A709	Unspecified neurostimulation of peripheral nerve	Functional & Pain	Other	Epilepsy			0
A253	Intracranial transection of trigeminal nerve (v)	Functional & Pain	Other	Functional - Cranial			0
A256	Intracranial transection of glossopharyngeal nerve (ix)	Functional & Pain	Other	Functional - Cranial			0
A263	Intracranial destruction of trigeminal nerve (v)	Functional & Pain	Other	Functional - Cranial			0
A266	Intracranial destruction of glossopharyngeal nerve (ix)	Functional & Pain	Other	Functional - Cranial			0
A281	Extracranial transection of trigeminal nerve (v) NEC	Functional & Pain	Other	Functional - Cranial			0
A313	Intracranial stereotactic neurolysis of trigeminal nerve (v)	Functional & Pain	Other	Functional - Cranial			0
A314	Intracranial stereotactic neurolysis of facial nerve (vii)	Functional & Pain	Other	Functional - Cranial			0
A315	Intracranial stereotactic neurolysis of acoustic nerve (viii)	Functional & Pain	Other	Functional - Cranial			0
A316	Intracranial stereotactic neurolysis of glossopharyngeal nerve (ix)	Functional & Pain	Other	Functional - Cranial			0
A317	Intracranial stereotactic neurolysis of vagus nerve (x)	Functional & Pain	Other	Functional - Cranial			0
A318	Intracranial stereotactic neurolysis of specified cranial nerve NEC	Functional & Pain	Other	Functional - Cranial			0
A319	Unspecified intracranial stereotactic release of cranial nerve	Functional & Pain	Other	Functional - Cranial			0
A365	Denervation of trigeminal nerve	Functional & Pain	Other	Functional - Cranial			0
A451	Stererotactic chordotomy of spinal cord	Functional & Pain	Other	Functional - Spinal			0
A452	Open chordotomy of spinal cord	Functional & Pain	Other	Functional - Spinal			0
A471	Needle destruction of substantia gelatinosa of cervical spinal cord	Functional & Pain	Other	Functional - Spinal			0
A472	Radiofrequency controlled thermal destruction of spinothalamic tract	Functional & Pain	Other	Functional - Spinal			0
A473	Percutaneous chordotomy of spinal cord	Functional & Pain	Other	Functional - Spinal			0
A478	Other specified other destruction of spinal cord	Functional & Pain	Other	Functional - Spinal			0
A479	Unspecified other destruction of spinal cord	Functional & Pain	Other	Functional - Spinal			0
A543	Implantation of intrathecal drug delivery device adjacent to spinal cord	Functional & Pain	Other	Functional - Spinal			0
A544	Attention to intrathecal drug delivery device adjacent to spinal cord	Functional & Pain	Other	Functional - Spinal			1
A545	Removal of intrathecal drug delivery device adjacent to spinal cord	Functional & Pain	Other	Functional - Spinal			1
A575	Destruction of spinal nerve root NEC	Functional & Pain	Other	Functional - Spinal			0
A576	Reimplantation of spinal nerves into spinal cord	Functional & Pain	Other	Functional - Spinal			0
A121	Ventriculocisternostomy	CSF	Cranial	Hydrocephalus			0
A122	Creation of ventriculovascular shunt	CSF	Cranial	Hydrocephalus			0
A123	Creation of ventriculopleural shunt	CSF	Cranial	Hydrocephalus			0
A125	Creation of subcutaneous cerebrospinal fluid reservoir	CSF	Cranial	Hydrocephalus			0
A128	Other specified creation of connection from ventricle of brain	CSF	Cranial	Hydrocephalus			0
A129	Unspecified creation of connection from ventricle of brain	CSF	Cranial	Hydrocephalus			0
A161	Open drainage of ventricle of brain NEC	CSF	Cranial	Hydrocephalus			0
A168	Other specified other open operations on ventricle of brain	CSF	Cranial	Hydrocephalus			0
A169	Unspecified other open operations on ventricle of brain	CSF	Cranial	Hydrocephalus			0
A201	Drainage of ventricle of brain	CSF	Cranial	Hydrocephalus			0
A364	Radial optic neurotomy (iii)	CSF	Cranial	Hydrocephalus			0
A531	Cerebrospinal syringostomy	CSF	Cranial	Hydrocephalus			0
A532	Creation of thecoperitoneal shunt	CSF	Cranial	Hydrocephalus			0
A533	Creation of syringoperitoneal shunt	CSF	Cranial	Hydrocephalus			0
A534	Creation of lumboperitoneal shunt	CSF	Cranial	Hydrocephalus			0
A535	Drainage of cerebrospinal fluid NEC	CSF	Cranial	Hydrocephalus			0
A536	Creation of lumbar subcutaneous shunt	CSF	Cranial	Hydrocephalus			0
A538	Other specified drainage of spinal canal	CSF	Cranial	Hydrocephalus			0
A539	Unspecified drainage of spinal canal	CSF	Cranial	Hydrocephalus			0
A052	Evacuation of haematoma from temporal lobe of brain	General & Trauma	Cranial	ICH/Stroke			0
A053	Evacuation of haematoma from cerebellum	General & Trauma	Cranial	ICH/Stroke			0
A054	Evacuation of intracerebral haematoma NEC	General & Trauma	Cranial	ICH/Stroke			0
A103	Aspiration of haematoma of tissue of brain	General & Trauma	Cranial	ICH/Stroke			0
A051	Drainage of abscess of tissue of brain	General & Trauma	Cranial	Infection			0
A074	Excision of abscess of tissue of brain	General & Trauma	Cranial	Infection			0
A102	Aspiration of abscess of tissue of brain	General & Trauma	Cranial	Infection			0
A412	Drainage of abscess of subdural space	General & Trauma	Cranial	Infection			0
A441	Chordectomy of spinal cord	Complex Spine & Trauma	Spinal	Intradural Spine			0
A442	Extirpation of lesion of spinal cord NEC	Complex Spine & Trauma	Spinal	Intradural Spine	Spinal Tumours		0
A443	Excision of lesion of intradural intramedullary spinal cord	Complex Spine & Trauma	Spinal	Intradural Spine	Spinal Tumours		0
A444	Excision of lesion of extradural spinal cord	Complex Spine & Trauma	Spinal	Intradural Spine	Spinal Tumours		0
A445	Excision of lesion of intradural extramedullary spinal cord	Complex Spine & Trauma	Spinal	Intradural Spine	Spinal Tumours		0
A448	Other specified partial extirpation of spinal cord	Complex Spine & Trauma	Spinal	Intradural Spine	Spinal Tumours		0
A449	Unspecified partial extirpation of spinal cord	Complex Spine & Trauma	Spinal	Intradural Spine	Spinal Tumours		0
A453	Myelotomy of spinal cord	Complex Spine & Trauma	Spinal	Intradural Spine			0
A454	Open biopsy of lesion of spinal cord	Complex Spine & Trauma	Spinal	Intradural Spine	Spinal Tumours		0
A455	Removal of foreign body from spinal cord	Complex Spine & Trauma	Spinal	Intradural Spine			0
A456	Open aspiration of lesion of spinal cord	Complex Spine & Trauma	Spinal	Intradural Spine	Spinal Tumours		0
A458	Other specified other open operation on spinal cord	Complex Spine & Trauma	Spinal	Intradural Spine			0
A459	Unspecified other open operations on spinal cord	Complex Spine & Trauma	Spinal	Intradural Spine			0
A481	Biopsy of lesion of spinal cord NEC	Complex Spine & Trauma	Spinal	Intradural Spine	Spinal Tumours		0
A482	Aspiration of lesion of spinal cord	Complex Spine & Trauma	Spinal	Intradural Spine	Spinal Tumours		0
A488	Other specified other operations on spinal cord	Complex Spine & Trauma	Spinal	Intradural Spine			0
A489	Unspecified other operations on spinal cord	Complex Spine & Trauma	Spinal	Intradural Spine			0
A511	Extirpation of lesion of meninges of spinal cord	Complex Spine & Trauma	Spinal	Intradural Spine			0
A512	Freeing of adhesions of meninges of spinal cord	Complex Spine & Trauma	Spinal	Intradural Spine			0
A513	Biopsy of lesion of meninges of spinal cord	Complex Spine & Trauma	Spinal	Intradural Spine			0
A514	Endoscopic division of epidural adhesions	Complex Spine & Trauma	Spinal	Intradural Spine			0
A515	Repair of dura of spinal cord	Complex Spine & Trauma	Spinal	Intradural Spine			1
A518	Other specified other operations on meninges of spinal cord	Complex Spine & Trauma	Spinal	Intradural Spine			0
A519	Unspecified other operations on meninges of spinal cord	Complex Spine & Trauma	Spinal	Intradural Spine			0
A571	Extirpation of lesion of spinal nerve root	Complex Spine & Trauma	Spinal	Intradural Spine			0
A106	Insertion of carmustine wafers in neoplasm of tissue of brain	Neuro-Oncology	Cranial	Intrinsic tumours			0
A381	Extirpation of lesion of meninges of cortex of brain	Skullbase	Cranial	Meningioma/Meningeal lesions			0
A382	Extirpation of lesion of meninges of sphenoidal ridge of brain	Skullbase	Cranial	Meningioma/Meningeal lesions			0
A383	Extirpation of lesion of meninges of subfrontal region of brain	Skullbase	Cranial	Meningioma/Meningeal lesions			0
A384	Extirpation of lesion of meninges of parasagittal region of brain	Skullbase	Cranial	Meningioma/Meningeal lesions			0
A385	Extirpation of lesion of falx cerebri	Skullbase	Cranial	Meningioma/Meningeal lesions			0
A386	Extirpation of lesion of tentorium cerebelli	Skullbase	Cranial	Meningioma/Meningeal lesions			0
A388	Other specified extirpation of lesion of meninges of brain	Skullbase	Cranial	Meningioma/Meningeal lesions			0
A389	Unspecified extirpation of lesion of meninges of brain	Skullbase	Cranial	Meningioma/Meningeal lesions			0
A422	Biopsy of lesion of meninges of brain	Skullbase	Cranial	Meningioma/Meningeal lesions			0
A428	Other specified other operations on meninges of brain	Skullbase	Cranial	Meningioma/Meningeal lesions			0
A429	Unspecified other operations on meninges of brain	Skullbase	Cranial	Meningioma/Meningeal lesions			0
A431	Extirpation of lesion of meninges of skull base	Skullbase	Cranial	Meningioma/Meningeal lesions			0
A432	Extirpation of lesion of meninges of skull clivus	Skullbase	Cranial	Meningioma/Meningeal lesions			0
A438	Other specified other extirpation of lesion of meninges of brain	Skullbase	Cranial	Meningioma/Meningeal lesions			0
A439	Unspecified other extirpation of lesion of meninges of brain	Skullbase	Cranial	Meningioma/Meningeal lesions			0
B011	Transethmoidal hypophysectomy	Skullbase	Cranial	Pituitary and sellar tumours			0
B012	Trans-sphenoidal hypophysectomy	Skullbase	Cranial	Pituitary and sellar tumours			0
B013	Trans-septal hypophysectomy	Skullbase	Cranial	Pituitary and sellar tumours			0
B014	Transcranial hypophysectomy	Skullbase	Cranial	Pituitary and sellar tumours			0
B018	Other specified excision of pituitary gland	Skullbase	Cranial	Pituitary and sellar tumours			0
B019	Unspecified excision of pituitary gland	Skullbase	Cranial	Pituitary and sellar tumours			0
B021	Cryotherapy to pituitary gland	Skullbase	Cranial	Pituitary and sellar tumours			0
B022	Implantation of radioactive substance into pituitary gland	Skullbase	Cranial	Pituitary and sellar tumours			0
B023	Injection of destructive substance into pituitary gland NEC	Skullbase	Cranial	Pituitary and sellar tumours			0
B028	Other specified destruction of pituitary gland	Skullbase	Cranial	Pituitary and sellar tumours			0
B029	Unspecified destruction of pituitary gland	Skullbase	Cranial	Pituitary and sellar tumours			0
B041	Excision of lesion of pituitary gland	Skullbase	Cranial	Pituitary and sellar tumours			0
B042	Biopsy of lesion of pituitary gland	Skullbase	Cranial	Pituitary and sellar tumours			0
B043	Decompression of pituitary gland	Skullbase	Cranial	Pituitary and sellar tumours			0
B044	Exploration of pituitary gland	Skullbase	Cranial	Pituitary and sellar tumours			0
B045	Operations on pituitary stalk	Skullbase	Cranial	Pituitary and sellar tumours			0
B048	Other specified other operations on pituitary gland	Skullbase	Cranial	Pituitary and sellar tumours			0
B049	Unspecified other operations on pituitary gland	Skullbase	Cranial	Pituitary and sellar tumours			0
V221	Primary anterior decompression of cervical spinal cord and fusion of joint of cervical spine	Simple spine	Spinal	Simple cervical			0
V222	Primary anterior decompression of cervical spinal cord NEC	Simple spine	Spinal	Simple cervical			0
V223	Primary foraminotomy of cervical spine	Simple spine	Spinal	Simple cervical			0
V227	Primary laminoplasty of cervical spine	Simple spine	Spinal	Simple cervical			0
V228	Other specified primary decompression operations on cervical spine	Simple spine	Spinal	Simple cervical			0
V229	Unspecified primary decompression operations on cervical spine	Simple spine	Spinal	Simple cervical			0
V231	Revisional anterior decompression of cervical spinal cord and fusion of joint of cervical spine	Simple spine	Spinal	Simple cervical			1
V232	Revisional anterior decompression of cervical spinal cord NEC	Simple spine	Spinal	Simple cervical			1
V233	Revisional foraminotomy of cervical spine	Simple spine	Spinal	Simple cervical			1
V237	Revisional laminoplasty of cervical spine	Simple spine	Spinal	Simple cervical			1
V238	Other specified revisional decompression operations on cervical spine	Simple spine	Spinal	Simple cervical			1
V239	Unspecified revisional decompression operations on cervical spine	Simple spine	Spinal	Simple cervical			1
V291	Primary laminectomy excision of cervical intervertebral disc	Simple spine	Spinal	Simple cervical			0
V292	Primary hemilaminectomy excision of cervical intervertebral disc	Simple spine	Spinal	Simple cervical			0
V293	Primary fenestration excision of cervical intervertebral disc	Simple spine	Spinal	Simple cervical			0
V294	Primary anterior excision of cervical intervertebral disc and interbody fusion of joint of spine	Simple spine	Spinal	Simple cervical			0
V295	Primary anterior excision of cervical intervertebral disc NEC	Simple spine	Spinal	Simple cervical			0
V296	Primary microdiscectomy of cervical intervertebral disc	Simple spine	Spinal	Simple cervical			0
V298	Other specified primary excision of cervical intervertebral disc	Simple spine	Spinal	Simple cervical			0
V299	Unspecified primary excision of cervical intervertebral disc	Simple spine	Spinal	Simple cervical			0
V301	Revisional laminectomy excision of cervical intervertebral disc	Simple spine	Spinal	Simple cervical			1
V302	Revisional hemilamiectomy excision of cervical intervertebral disc	Simple spine	Spinal	Simple cervical			1
V303	Revisional fenestration excision of cervical intervertebral disc	Simple spine	Spinal	Simple cervical			1
V304	Revisional anterior excision of cervical intervertebral disc and interbody fusion of joint of cervical spine	Simple spine	Spinal	Simple cervical			1
V305	Revisional anterior excision of cervical intervertebral disc NEC	Simple spine	Spinal	Simple cervical			1
V306	Revisional microdiscectomy of cervical intervertebral disc	Simple spine	Spinal	Simple cervical			1
V308	Other specified revisional excision of cervical intervertebral disc	Simple spine	Spinal	Simple cervical			1
V309	Unspecified revisional excision of cervical intervertebral disc	Simple spine	Spinal	Simple cervical			1
V361	Prosthetic replacement of cervical intervertebral disc	Simple spine	Spinal	Simple cervical			0
V378	Other specified primary fusion of joint of cervical spine	Simple spine	Spinal	Simple cervical			0
V379	Unspecified priary fusion of joint of cervical spine	Simple spine	Spinal	Simple cervical			0
V391	Revisional fusion of joint of cervical spine NEC	Simple spine	Spinal	Simple cervical			1
V491	Exploratory cervical laminectomy	Simple spine	Spinal	Simple cervical			0
V252	Primary extended decompression of lumbar spine NEC	Simple spine	Spinal	Simple lumbar			0
V254	Primary posterior laminectomy decompression of lumbar spine	Simple spine	Spinal	Simple lumbar			0
V255	Primary posterior decompression of lumbar spine NEC	Simple spine	Spinal	Simple lumbar			0
V256	Primary lateral foraminotomy of lumbar spine	Simple spine	Spinal	Simple lumbar			0
V258	Other specified primary decompression operations on lumbar spine	Simple spine	Spinal	Simple lumbar			0
V259	Unspecified primary decompression operations on lumbar spine	Simple spine	Spinal	Simple lumbar			1
V262	Revisional extended decompression of lumbar spine NEC	Simple spine	Spinal	Simple lumbar			1
V264	Revisional posterior laminectomy decompression of lumbar spine	Simple spine	Spinal	Simple lumbar			1
V265	Revisional posterior decompression of lumbar spine NEC	Simple spine	Spinal	Simple lumbar			1
V266	Revisional lateral foraminotomy of lumbar spine	Simple spine	Spinal	Simple lumbar			1
V268	Other specified revisional decompression operations on lumbar spine	Simple spine	Spinal	Simple lumbar			1
V269	Unspecified revisional decompression operations on lumbar spine	Simple spine	Spinal	Simple lumbar			1
V331	Primary laminectomy excision of lumbar intervertebral disc	Simple spine	Spinal	Simple lumbar			0
V332	Primary fenestration excision of lumbar intervertebral disc	Simple spine	Spinal	Simple lumbar			0
V337	Primary microdiscectomy of lumbar intervertebral disc	Simple spine	Spinal	Simple lumbar			0
V338	Other specified primary excision of lumbar intervertebral disc	Simple spine	Spinal	Simple lumbar			0
V339	Unspecified primary excision of lumbar intervertebral disc	Simple spine	Spinal	Simple lumbar			0
V341	Revisional laminectomy excision of lumbar intervertebral disc	Simple spine	Spinal	Simple lumbar			1
V342	Revisional fenestration excision of lumbar intervertebral disc	Simple spine	Spinal	Simple lumbar			1
V347	Revisional microdiscectomy of lumbar intervertebral disc	Simple spine	Spinal	Simple lumbar			1
V348	Other specified revisional excision of lumbar intervertebral disc	Simple spine	Spinal	Simple lumbar			1
V349	Unspecified revisional excision of lumbar intervertebral disc	Simple spine	Spinal	Simple lumbar			1
V493	Exploratory lumbar laminectomy	Simple spine	Spinal	Simple lumbar			0
V671	Primary posterior lumbar medial facetectomy	Simple spine	Spinal	Simple lumbar			0
V672	Primary hemilaminectomy decompression of lumabr spine	Simple spine	Spinal	Simple lumbar			0
V678	Other specified other primary decompression operations on lumbar spine	Simple spine	Spinal	Simple lumbar			0
V679	Unspecified other primary decompression operations on lumbar spine	Simple spine	Spinal	Simple lumbar			0
V681	Revisional posterior lumbar medial facetectomy	Simple spine	Spinal	Simple lumbar			1
V682	Revisional hemilaminectomy decompression of lumabr spine	Simple spine	Spinal	Simple lumbar			1
V688	Other specified other revisional decompression operations on lumbar spine	Simple spine	Spinal	Simple lumbar			1
V689	Unspecified other revisional decompression operations on lumbar spine	Simple spine	Spinal	Simple lumbar			1
V051	Extirpation of lesion of cranium	Neuro-Oncology	Cranial	Skull lesions			0
V052	Biopsy of lesion of cranium	Neuro-Oncology	Cranial	Skull lesions			0
V501	Manipulation of spine using traction	Complex Spine & Trauma	Spinal	Spinal Trauma			0
V508	Other specified manipulation of spine	Complex Spine & Trauma	Spinal	Spinal Trauma			0
V509	Unspecified manipulation of spine	Complex Spine & Trauma	Spinal	Spinal Trauma			0
V471	Biopsy of cervical vertebra	Complex Spine & Trauma	Spinal	Spinal tumours			0
V472	Biopsy of thoracic vertebra	Complex Spine & Trauma	Spinal	Spinal tumours			0
V473	Biopsy of lumbar vertebra	Complex Spine & Trauma	Spinal	Spinal tumours			0
V478	Other specified biopsy of spine	Complex Spine & Trauma	Spinal	Spinal tumours			0
V479	Unspecified biopsy of spine	Complex Spine & Trauma	Spinal	Spinal tumours			0
V241	Primary decompression of thoracic spinal cord and fusion of thoracic spine	Complex Spine & Trauma	Spinal	Thoracic spine			0
V242	Primary decompression of thoracic spinal cord NEC	Complex Spine & Trauma	Spinal	Thoracic spine			0
V243	Revisional decompression of thoracic spinal cord NEC	Complex Spine & Trauma	Spinal	Thoracic spine			1
V244	Primary anterior corpectomy of thoracic spine and reconstruction HFQ	Complex Spine & Trauma	Spinal	Thoracic spine			0
V245	Revisional anterior corpectomy of thoracic spine and reconstruction HFQ	Complex Spine & Trauma	Spinal	Thoracic spine			1
V246	Primary posterior laminectomy decompression of thoracic spine	Complex Spine & Trauma	Spinal	Thoracic spine			0
V247	Revisional posterior laminectomy decompression of thoracic spine	Complex Spine & Trauma	Spinal	Thoracic spine			1
V248	Other specified decompression operations on thoracic spine	Complex Spine & Trauma	Spinal	Thoracic spine			0
V249	Unspecified decompression operations on thoracic spine	Complex Spine & Trauma	Spinal	Thoracic spine			0
V311	Primary anterolateral excision of thoracic intervertebrall disc and graft HFQ	Complex Spine & Trauma	Spinal	Thoracic spine			0
V312	Primary anterolateral excision of thoracic intervertebral disc NEC	Complex Spine & Trauma	Spinal	Thoracic spine			0
V313	Primary costotransversectomy of thoracic intervertebral disc	Complex Spine & Trauma	Spinal	Thoracic spine			0
V314	Primary percutaneous endoscopic excision of thoracic intervertebral disc	Complex Spine & Trauma	Spinal	Thoracic spine			0
V318	Other specified primary excision of thoracic intervertebral disc	Complex Spine & Trauma	Spinal	Thoracic spine			0
V319	Unspecified primary excision of thoracic intervertebral disc	Complex Spine & Trauma	Spinal	Thoracic spine			0
V321	Revisional anterolateral excision of thoracic intervertebrall disc and graft HFQ	Complex Spine & Trauma	Spinal	Thoracic spine			1
V322	Revisional anterolateral excision of thoracic intervertebral disc NEC	Complex Spine & Trauma	Spinal	Thoracic spine			1
V323	Revisional costotransversectomy of thoracic intervertebral disc	Complex Spine & Trauma	Spinal	Thoracic spine			1
V324	Revisional percutaneous endoscopic excision of thoracic intervertebral disc	Complex Spine & Trauma	Spinal	Thoracic spine			1
V328	Other specified revisional excision of thoracic intervertebral disc	Complex Spine & Trauma	Spinal	Thoracic spine			1
V329	Unspecified revisional excision of thoracic intervertebral disc	Complex Spine & Trauma	Spinal	Thoracic spine			1
V492	Exploratory thoracic laminectomy	Complex Spine & Trauma	Spinal	Thoracic spine			0
V495	Transthoracic exploration of spine	Complex Spine & Trauma	Spinal	Thoracic spine			0
V496	Transperitoneal exploration of spine	Complex Spine & Trauma	Spinal	Thoracic spine			0
V271	Primary decompression of spinal cord and fusion of joint of spine NEC	Complex Spine & Trauma	Spinal				0
V543	Osteotomy of spine NEC	Complex Spine & Trauma	Spinal				0
V668	Other specified other revisional fusion of joint of spine	Complex Spine & Trauma	Spinal				1
V669	Unspecified other revisional fusion of joint of spine	Complex Spine & Trauma	Spinal				1
A491	Freeing of spinal tether NEC	Dysraphism	Other				0
A492	Closure of spinal myelomeningocele	Dysraphism	Other				0
A493	Closure of spinal meningocele	Dysraphism	Other				0
A494	Complex freeing of spinal tether	Dysraphism	Other				0
A498	Other specified repair of spina bifida	Dysraphism	Other				0
A499	Unspecified repair of spina bifida	Dysraphism	Other				0
A368	Other specified other operations on cranial nerve	Functional & Pain	Other				0
A369	Unspecified other operations on cranial nerve	Functional & Pain	Other				0
A058	Other specified drainage of lesion of tissue of brain	General & Trauma	Cranial				0
A059	Unspecified drainage of lesion of tissue of brain	General & Trauma	Cranial				0
A071	Open division of tissue of brain	General & Trauma	Cranial				0
A073	Exploration of tissue of brain	General & Trauma	Cranial				0
A104	Aspiration of lesion of tissue of brain NEC	General & Trauma	Cranial				0
A105	Puncture of tissue of brain NEC	General & Trauma	Cranial				0
A208	Other specified other operations on ventricle of brain	General & Trauma	Cranial				0
A209	Unspecified other operations on ventricle of brain	General & Trauma	Cranial				0
A221	Drainage of aubarachnoid space of brain	General & Trauma	Cranial				0
A222	Puncture of cistern of brain	General & Trauma	Cranial				0
A223	Isotopic cisternography	General & Trauma	Cranial				0
A228	Other specified operations on subarachnoid space of brain	General & Trauma	Cranial				0
A229	Unspecified operations on subarachnoid space of brain	General & Trauma	Cranial				0
A391	Repair of meningoencephalocele	General & Trauma	Cranial				0
A392	Repair of dura of anterior fossa of cranium	General & Trauma	Cranial				0
A393	Repair of dura of middle fossa of cranium	General & Trauma	Cranial				0
A394	Repair of dura of posterior fossa of cranium	General & Trauma	Cranial				0
A395	Repair of dura of vault of cranium	General & Trauma	Cranial				0
A398	Other specified repair of dura	General & Trauma	Cranial				0
A399	Unspecified repair of dura	General & Trauma	Cranial				0
A408	Other specified drainage of extradural space	General & Trauma	Cranial				0
A409	Unspecified drainage of extradural space	General & Trauma	Cranial				0
A418	Other specified drainage of subdural space	General & Trauma	Cranial				0
A419	Unspecified drainage of subdural space	General & Trauma	Cranial				0
V011	Cranioplasty using prosthesis	General & Trauma	Cranial				0
V012	Cranioplasty using bone graft	General & Trauma	Cranial				0
V013	Opening of suture of cranium	General & Trauma	Cranial				0
V014	Removal of prosthesis from cranium	General & Trauma	Cranial				1
V015	Revision of cranioplasty NEC	General & Trauma	Cranial				1
V016	Strip craniectomy	General & Trauma	Cranial				0
V018	Other specified plastic repair of cranium	General & Trauma	Cranial				0
V019	Unspecified plastic repair of cranium	General & Trauma	Cranial				0
V031	Exploratory open craniotomy	General & Trauma	Cranial				0
V032	Reopening of cranium and re-exploration of intracranial operation site and surgical arrest of post-operative bleeding	General & Trauma	Cranial				1
V033	Reopening of cranium and re-exploration of intracranial operation site NEC	General & Trauma	Cranial				1
V034	Reopening of cranium NEC	General & Trauma	Cranial				1
V035	Trephine of cranium	General & Trauma	Cranial				0
V036	Exploratory burrhole of cranium	General & Trauma	Cranial				0
V037	Decompressive craniectomy	General & Trauma	Cranial				0
V038	Other specified opening of cranium	General & Trauma	Cranial				0
V039	Unspecified opening of cranium	General & Trauma	Cranial				0
V055	Graft of bone to cranium	General & Trauma	Cranial				0
V057	Hemocraniotomy	General & Trauma	Cranial				0
V058	Other specified other operations on cranium	General & Trauma	Cranial				0
V059	Unspecified other operations on cranium	General & Trauma	Cranial				0
A171	Endoscopic extirpation of lesion of ventricle of brain	Neuro-Oncology	Cranial				0
A178	Other specified therapeutic endoscopic operations on ventricle of brain	Neuro-Oncology	Cranial				0
A179	Unspecified therapeutic endoscopic operations on ventricle of brain	Neuro-Oncology	Cranial				0
A181	Diagnostic endoscopic examination of ventricle of brain and biopsy of ventricle of brain	Neuro-Oncology	Cranial				0
A188	Other specified diagnostic endoscopic examination of ventricle of brain	Neuro-Oncology	Cranial				0
A189	Unspecified diagnostic endoscopic examination of ventricle of brain	Neuro-Oncology	Cranial				0
B061	Excision of pineal gland	Neuro-Oncology	Cranial				0
B068	Other specified operation on pineal gland	Neuro-Oncology	Cranial				0
B069	Unspecified operations on pineal gland	Neuro-Oncology	Cranial				0
A591	Total sacrifice of peripheral nerve	Peripheral	Other				0
A592	Partial sacrifice of peripheral nerve	Peripheral	Other				0
A598	Other specified excision of peripheral nerve	Peripheral	Other				0
A599	Unspecified excision of peripheral nerve	Peripheral	Other				0
A601	Enucleation of peripheral nerve	Peripheral	Other				0
A602	Avulsion of peripheral nerve	Peripheral	Other				0
A603	Transection of peripheral nerve	Peripheral	Other				0
A604	Radiofrequency controlled thermal destruction of peripheral nerve	Peripheral	Other				0
A605	Injection of destructive substance into peripheral nerve	Peripheral	Other				0
A606	Selective denervation of peripheral nerve	Peripheral	Other				0
A608	Other specified destruction of peripheral nerve	Peripheral	Other				0
A609	Unspecified destruction of peripheral nerev	Peripheral	Other				0
A611	Excision of lesion of peripheral nerve	Peripheral	Other				0
A612	Cryotherapy of lesion of peripheral nerve	Peripheral	Other				0
A613	Radiotherapy of lesion of peripheral nerve	Peripheral	Other				0
A614	Destruction of lesion of peripheral nerve	Peripheral	Other				0
A618	Other specified extirpation of lesion of peripheral nerve	Peripheral	Other				0
A619	Unspecified extirpation of lesion of peripheral nerve	Peripheral	Other				0
A621	Primary microsurgical graft to peripheral nerve	Peripheral	Other				0
A622	Secondary microsurgical graft to peripheral nerve	Peripheral	Other				0
A623	Microsurgical graft to peripheral nerve NEC	Peripheral	Other				0
A624	Primary microsurgical repair of peripheral nerve NEC	Peripheral	Other				0
A625	Secondary microsurgical repair of peripheral nerve NEC	Peripheral	Other				0
A626	Microsurgical graft to multiple peripheral nerves NEC	Peripheral	Other				0
A627	Microsurgical repair of multiple peripheral nerves NEC	Peripheral	Other				0
A628	Other specified microsurgical repair of peripheral nerve	Peripheral	Other				0
A629	Unspecified microsurgical repair of peripheral nerve	Peripheral	Other				0
A631	Primary graft to peripheral nerve NEC	Peripheral	Other				0
A632	Secondary graft to peripheral nerve NEC	Peripheral	Other				0
A638	Other specified other graft to peripheral nerve	Peripheral	Other				0
A639	Unspecified other graft to peripheral nerve	Peripheral	Other				0
A641	Primary approximation of peripheral nerve	Peripheral	Other				0
A642	Primary repair of peripheral nerve NEC	Peripheral	Other				0
A643	Secondary repair of peripheral nerve and mobilisation of peripheral nerve	Peripheral	Other				0
A644	Secondary repair of peripheral nerve NEC	Peripheral	Other				0
A648	Other specified other repair of peripheral nerve	Peripheral	Other				0
A649	Unspecified other repair of peripheral nerve	Peripheral	Other				0
A651	Carpal tunnel release	Peripheral	Other				0
A652	Canal of Guyon release	Peripheral	Other				0
A658	Other specified release of entrapment of peripheral nerve at wrist	Peripheral	Other				0
A659	Unspecified release of entrapment of peripheral nerve at wrist	Peripheral	Other				0
A661	Tarsal tunnel release	Peripheral	Other				0
A668	Other specified release of entrapment of peripheral nerve at ankle	Peripheral	Other				0
A669	Unspecified release of entrapmentr of peripheral nerve at ankle	Peripheral	Other				0
A671	Cubital tunnel release	Peripheral	Other				0
A672	Release of entrapment of lateral cutaneous nerve of thigh	Peripheral	Other				0
A673	Release of entrapment of plantar digital nerve	Peripheral	Other				0
A678	Other specified release of entrapment of peripheral nerve at other site	Peripheral	Other				0
A679	Unspecified release of entrapment of peripheral nerve at other site	Peripheral	Other				0
A681	Primary neurolysis of peripheral nerve and transposition of peripheral nerve	Peripheral	Other				0
A682	Secondary neurolysis of peripheral nerve and transposition of peripheral nerve	Peripheral	Other				0
A683	Neurolysis of peripheral nerve and transposition of peripheral nerve NEC	Peripheral	Other				0
A684	Primary neurolysis of peripheral nerve NEC	Peripheral	Other				0
A685	Secondary neurolysis of peripheral nerve NEC	Peripheral	Other				0
A688	Other specified other release of peripheral nerve	Peripheral	Other				0
A689	Unspecified other release of peripheral nerve	Peripheral	Other				0
A691	Revision of neurolysis of peripheral nerve and transposition of peripheral nerve	Peripheral	Other				1
A692	Revision of carpakl tunnel release	Peripheral	Other				1
A693	Revision of tarsal tunnel release	Peripheral	Other				1
A694	Revision of cubital tunnel release	Peripheral	Other				1
A698	Other specified revision of release of peripheral nerve	Peripheral	Other				1
A699	Unspecified revision of release of peripheral nerve	Peripheral	Other				1
A731	Biopsy of lesion of peripheral nerve	Peripheral	Other				0
A732	Freeing of adhesions of peripheral nerve NEC	Peripheral	Other				0
A733	Decompression of peripheral nerve NEC	Peripheral	Other				0
A734	Exploration of peripheral nerve	Peripheral	Other				0
A736	Transfer and reimplantation of peripheral nerve NEC	Peripheral	Other				0
A738	Other specified other operations on peripheral nerve	Peripheral	Other				0
A739	Unspecified other operations on peripheral nerve	Peripheral	Other				0
A751	Excision of cervical sympathetic nerve	Peripheral	Other				0
A754	Excision of perivascular sympathetic nerve	Peripheral	Other				0
A755	Excision of splanchnic sympathetic nerve	Peripheral	Other				0
A758	Other specified excision of sympathetic nerve	Peripheral	Other				0
A761	Chemical destruction of cervical sympathetic nerve	Peripheral	Other				0
A762	Chemical destruction of thoracic sympathetic nerve	Peripheral	Other				0
A764	Chemical destruction of perivascular sympathetic nerve	Peripheral	Other				0
A765	Chemical destruction of splanchnic sympathetic nerve	Peripheral	Other				0
A768	Other specified chemical destruction of sympathetic nerve	Peripheral	Other				0
A769	Unspecified chemical destruction of sympathetic nerve	Peripheral	Other				0
A771	Cryotherapy to cervical sympathetic nerve	Peripheral	Other				0
A772	Cryotherapy to thoracic sympathetic nerve	Peripheral	Other				0
A773	Cryotherapy to lumbar sympathetic nerve	Peripheral	Other				0
A774	Cryotherapy to perivascular sympathetic nerve	Peripheral	Other				0
A775	Cryotherapy to splanchnic sympathetic nerve	Peripheral	Other				0
A778	Other specified cryotherapy to sympathetic nerve	Peripheral	Other				0
A779	Unspecified cryotherapy to sympathetic nerve	Peripheral	Other				0
A781	Radiofrequency controlled thermal destruction of cervical sympathetic nerve	Peripheral	Other				0
A782	Radiofrequency controlled thermal destruction of thoracic sympathetic nerve	Peripheral	Other				0
A783	Radiofrequency controlled thermal destruction of lumbar sympathetic nerve	Peripheral	Other				0
A784	Radiofrequency controlled thermal destruction of perivascular sympathetic nerve	Peripheral	Other				0
A785	Radiofrequency controlled thermal destruction of splanchnic sympathetic nerve	Peripheral	Other				0
A788	Other specified radiofrequency controlled thermal destruction of sympathetic nerve	Peripheral	Other				0
A789	Unspecified radiofrequency controlled thermal destruction of sympathetic nerve	Peripheral	Other				0
A791	Destruction of cervical sympathetic nerve NEC	Peripheral	Other				0
A792	Destruction of thoracic sympathetic nerve NEC	Peripheral	Other				0
A793	Destruction of lumbar sympathetic nerve NEC	Peripheral	Other				0
A794	Destruction of perivascular sympathetic nerve NEC	Peripheral	Other				0
A795	Destruction of splanchnic sympathetic nerve NEC	Peripheral	Other				0
A798	Other specified other destruction of sympathetic nerve	Peripheral	Other				0
A799	Unspecified other destruction of sympathetic nerve	Peripheral	Other				0
A812	Injection of therapeutic substance around sympathetic nerve	Peripheral	Other				0
A818	Other specified other operations on sympathetic nerve	Peripheral	Other				0
A819	Unspecified other operations on sympathetic nerve	Peripheral	Other				0
A578	Other specified operations on spinal nerve root	Simple spine	Spinal				0
A579	Unspecified operations on spinal nerve root	Simple spine	Spinal				0
V272	Primary decompression of spinal cord NEC	Simple spine	Spinal				0
V273	Revisional decompression of spinal cord NEC	Simple spine	Spinal				1
V278	Other specified decompression operations on unspecified spine	Simple spine	Spinal				0
V279	Unspecified decompression operations unspecified spine	Simple spine	Spinal				0
V351	Primary excision of intervertebral disc NEC	Simple spine	Spinal				0
V352	Revisional excision of intervertebral disc	Simple spine	Spinal				1
V358	Other specified excision of unspecified intervertebral disc	Simple spine	Spinal				0
V359	Unspecified excision of unspecified intervertebral disc	Simple spine	Spinal				0
V494	Exploratory laminectomy NEC	Simple spine	Spinal				0
V498	Other specified exploration of spine	Simple spine	Spinal				0
V499	Unspecified exploration of spine	Simple spine	Spinal				0
V528	Other specified other operations on intervetebral disc	Simple spine	Spinal				0
V529	Unspecified other operations on intervertebral disc	Simple spine	Spinal				0
A027	Excsion of transcranial dermoid cyst	Skullbase	Cranial				0
A061	Excision of basal encephalocele	Skullbase	Cranial				0
A062	Excision of occipital encephalocele	Skullbase	Cranial				0
A063	Excision of syncipital encephalocele	Skullbase	Cranial				0
A064	Repair of post-traumatic meningoencephalocele	Skullbase	Cranial				0
A068	Other specified other excision of lesion of tissue of brain	Skullbase	Cranial				0
A069	Unspecified other excision of lesion of tissue of brain	Skullbase	Cranial				0
A241	Primary microsurgical graft to facial nerve (vii)	Skullbase	Cranial				0
A242	Secondary microsurgical graft to facial nerve (vii)	Skullbase	Cranial				0
A243	Microsurgical graft to facial nerve (vii) NEC	Skullbase	Cranial				0
A244	Primary microsurgical graft to cranial nerve NEC	Skullbase	Cranial				0
A245	Secondary microsurgical graft to cranial nerve NEC	Skullbase	Cranial				0
A246	Microsurgical graft to cranial nerve NEC	Skullbase	Cranial				0
A248	Other specified graft to cranial nerve	Skullbase	Cranial				0
A249	Unspecified graft to cranial nerve	Skullbase	Cranial				0
A251	Intracranial transection of optic nerve (ii)	Skullbase	Cranial				0
A252	Intracranial transection of oculomotor nerve (iii)	Skullbase	Cranial				0
A254	Intracranial transection of facial nerve (vii)	Skullbase	Cranial				0
A255	Intracranial transection of acoustic nerve (viii)	Skullbase	Cranial				0
A257	Intracranial transection of vagus nerve (x)	Skullbase	Cranial				0
A258	Intracranial transection of specified cranial nerve NEC	Skullbase	Cranial				0
A259	Unspecified intracranial transection of cranial nerve	Skullbase	Cranial				0
A261	Intracranial destruction of optic nerve (ii)	Skullbase	Cranial				0
A262	Intracranial destruction of oculomotor nerve (iii)	Skullbase	Cranial				0
A264	Intracranial destruction of facial nerve (vii)	Skullbase	Cranial				0
A265	Intracranial destruction of acoustic nerve (viii)	Skullbase	Cranial				0
A267	Intracranial destruction of vagus nerve (x)	Skullbase	Cranial				0
A268	Intracranial destruction of specified cranial nerve NEC	Skullbase	Cranial				0
A269	Unspecified other intracraniall destruction of cranial nerve	Skullbase	Cranial				0
A282	Extracranial transection of accessory nerve (xi)	Skullbase	Cranial				0
A288	Other specified extracranial extirpation other cranial nerve	Skullbase	Cranial				0
A289	Unspecified extracranial extirpation of other cranial nerve	Skullbase	Cranial				0
A291	Excision of lesion of optic nerve (ii)	Skullbase	Cranial				0
A292	Excision of lesion of oculomotor nerve (iii)	Skullbase	Cranial				0
A293	Excision of lesion of trigeminal nerve (v)	Skullbase	Cranial				0
A294	Excision of lesion of facial nerve (vii)	Skullbase	Cranial				0
A296	Excision of lesion of glossopharyngeal nerve (ix)	Skullbase	Cranial				0
A297	Excision of lesion of vagus nerve (x)	Skullbase	Cranial				0
A298	Excision of lesion of specified cranial nerve NEC	Skullbase	Cranial				0
A299	Unspecified excision of lesion of cranial nerve	Skullbase	Cranial				0
A303	Repair of trigeminal nerve (v)	Skullbase	Cranial				0
A304	Repair of facial nerve (vii)	Skullbase	Cranial				0
A305	Repair of acoustic nerve (viii)	Skullbase	Cranial				0
A306	Repair of glossopharyngeal nerve (ix)	Skullbase	Cranial				0
A307	Repair of vagus nerve (x)	Skullbase	Cranial				0
A308	Repair of specified cranial nerve NEC	Skullbase	Cranial				0
A309	Unspecified repair of cranial nerve	Skullbase	Cranial				0
A321	Decompression of optic nerve (ii)	Skullbase	Cranial				0
A322	Decompression of oculomotor nerve (iii)	Skullbase	Cranial				0
A341	Exploration of optic nerve (ii)	Skullbase	Cranial				0
A342	Exploration of oculomotor nerve (iii)	Skullbase	Cranial				0
A344	Exploration of facial nerve (vii)	Skullbase	Cranial				0
A345	Exploration of acoustic nerve (viii)	Skullbase	Cranial				0
A347	Exploration of vagus nerve (x)	Skullbase	Cranial				0
A348	Exploration of specified cranial nerve NEC	Skullbase	Cranial				0
A349	Unspecified exploration of cranial nerve	Skullbase	Cranial				0
A361	Hypoglossofacial anastomosis	Skullbase	Cranial				0
A362	Anastomosis of cranial nerve NEC	Skullbase	Cranial				0
A363	Biopsy of lesion of cranial nerve	Skullbase	Cranial				0
V056	Transpetrous excision of lesion of jugular foramen	Skullbase	Cranial				0
V521	Enzyme destruction of intervertebral disc	Spinal other	Spinal				0
V522	Destruction of intervertebral disc	Spinal other	Spinal				0
A107	Stereotactic radiosurgery on tissue of brain	SRS	Other				0
L291	Replacement of carotid artery using graft	Vascular	Cranial				0
L292	Intracranial bypass to carotid artery NEC	Vascular	Cranial				0
L293	Bypass to carotid artery NEC	Vascular	Cranial				0
L294	Endarterectomy of carotid artery and patch repair of carotid artery	Vascular	Cranial				0
L295	Endarterectomy of carotid artery	Vascular	Cranial				0
L298	Other specified reconstruction of carotid artery	Vascular	Cranial				0
L299	Unspecified reconstruction of carotid artery	Vascular	Cranial				0
L301	Repair of carotid artery NEC	Vascular	Cranial				0
L302	Ligation of carotid artery	Vascular	Cranial				0
L303	Open embolectomy of carotid artery	Vascular	Cranial				0
L304	Operations on aneurysm of carotid artery	Vascular	Cranial				0
L305	Operations on carotid body	Vascular	Cranial				0
L308	Other specified other open operations on carotid artery	Vascular	Cranial				0
L309	Unspecified other open operations on carotid artery	Vascular	Cranial				0
L371	Bypass of subclavian artery NEC	Vascular	Cranial				0
L372	Endarterectomy of vertebral artery	Vascular	Cranial				0
L373	Endarterectomy of subclavian artery and patch repair of subclavian artery	Vascular	Cranial				0
L374	Endarterectomy of subclavian artery NEC	Vascular	Cranial				0
L378	Other specified reconstruction of subclavian artery	Vascular	Cranial				0
L379	Unspecified reconstruction of subclavian artery	Vascular	Cranial				0
L381	Repair of subclavian artery NEC	Vascular	Cranial				0
L382	Ligation of subclavian artery NEC	Vascular	Cranial				0
L383	Open embolectomy of subclavian artery	Vascular	Cranial				0
L384	Operations on aneurysm of subclavian artery	Vascular	Cranial				0
L388	Other specified other open operations on subclavian artery	Vascular	Cranial				0
L389	Unspecified other open operations on subclavian artery	Vascular	Cranial				0
L758	Other specified other arteriovenous operations	Vascular	Cranial				0
L759	Unspecified other arteriovenous operations	Vascular	Cranial				0
O058	Other specified operations on dural arteriovenous fistula	Vascular	Cranial				0
O059	Unspecified operations on dural arteriovenous fistula	Vascular	Cranial				0
A078	Other specified other open operations on tissue of brain		Cranial				0
A079	Unspecified other open operations on tissue of brain		Cranial				0
A108	Other specified other operations on tissue of brain		Cranial				0
A109	Unspecified other operations on tissue of brain		Cranial				0
A118	Other specified operations on tissue of brain		Cranial				0
A119	Unspecfied operations on tissue of brain		Cranial				0
A421	Creation of anastomosis of dura		Cranial				0
V542	Graft of bone to spine NEC		Spinal				0
V548	Other specified other operations on spine		Spinal				0
V549	Unspecified other operations on spine		Spinal				0
