# Supplementary material for: Patterns of care and outcomes following external ventricular drain placement: Insights from the England HES administrative data set
Source: Brain Spine. 2025 Dec 16;6:105906. doi: 10.1016/j.bas.2025.105906 (PMC12771326; doi:10.1016/j.bas.2025.105906)
Supplement: Multimedia component 6 [file mmc6.xlsx]

## Sheet: Sheet1
ICD-10 code	Diagnosis	NNAP category	NNAP type	Subcategory 1	Subcategory 2
I600	Subarachnoid haemorrhage from carotid siphon and bifurcation	Vascular	Cranial	Aneurysm
I601	Subarachnoid haemorrhage from middle cerebral artery	Vascular	Cranial	Aneurysm
I602	Subarachnoid haemorrhage from anterior communicating artery	Vascular	Cranial	Aneurysm
I603	Subarachnoid haemorrhage from posterior communicating artery	Vascular	Cranial	Aneurysm
I604	Subarachnoid haemorrhage from basilar artery	Vascular	Cranial	Aneurysm
I605	Subarachnoid haemorrhage from vertebral artery	Vascular	Cranial	Aneurysm
I606	Subarachnoid haemorrhage from other intracranial arteries	Vascular	Cranial	Aneurysm
I607	Subarachnoid haemorrhage from intracranial artery; unspecified	Vascular	Cranial	Aneurysm
I608	Other subarachnoid haemorrhage	Vascular	Cranial	Aneurysm
I609	Subarachnoid haemorrhage; unspecified	Vascular	Cranial	Aneurysm
I671	Cerebral aneurysm; nonruptured	Vascular	Cranial	Aneurysm
I720	Aneurysm and dissection of carotid artery	Vascular	Cranial	Aneurysm
I725	Aneurysm and dissection of other precerebral artery	Vascular	Cranial	Aneurysm
I726	Aneurysm and dissection of vertebral artery	Vascular	Cranial	Aneurysm
Q280	Arteriovenous malformation of precerebral vessels	Vascular	Cranial	AVM
Q281	Other malformations of precerebral vessels	Vascular	Cranial	AVM
Q282	Arteriovenous malformation of cerebral vessels	Vascular	Cranial	AVM
Q283	Other malformations of cerebral vessels	Vascular	Cranial	AVM
Q070	Arnold-Chiari syndrome	CSF	Cranial	Chiari 1 malformation
G20X	Parkinson's disease	Functional & Pain	Other	Functional - Cranial
G240	Drug-induced dystonia	Functional & Pain	Other	Functional - Cranial
G241	Idiopathic familial dystonia	Functional & Pain	Other	Functional - Cranial
G242	Indiopathic nonfamilial dystonia	Functional & Pain	Other	Functional - Cranial
G243	Spasmodic torticollis	Functional & Pain	Other	Functional - Cranial
G244	Idiopathic orofacial dystonia	Functional & Pain	Other	Functional - Cranial
G245	Blepharospasm	Functional & Pain	Other	Functional - Cranial
G248	Other dystonia	Functional & Pain	Other	Functional - Cranial
G249	Dystonia; unspecified	Functional & Pain	Other	Functional - Cranial
G250	Essential tremor	Functional & Pain	Other	Functional - Cranial
G251	Drug-induced tremor	Functional & Pain	Other	Functional - Cranial
G252	Other specified forms of tremor	Functional & Pain	Other	Functional - Cranial
G253	Myoclonus	Functional & Pain	Other	Functional - Cranial
G254	Drug-induced chorea	Functional & Pain	Other	Functional - Cranial
G255	Other chorea	Functional & Pain	Other	Functional - Cranial
G256	Drug-induced tics and other tics of organic origin	Functional & Pain	Other	Functional - Cranial
G258	Other specified extrapyramidal and movement disorders	Functional & Pain	Other	Functional - Cranial
G259	Extrapyramidal and movement disorders unspecified	Functional & Pain	Other	Functional - Cranial
G500	Trigeminal neuralgia	Functional & Pain	Other	Functional - Cranial
G501	Atypical face pain	Functional & Pain	Other	Functional - Cranial
G508	Other disorders of trigeminal nerve	Functional & Pain	Other	Functional - Cranial
G509	Disorger of trigeminal nerve; unspecified	Functional & Pain	Other	Functional - Cranial
M961	Postlaminectomy syndrome; not elsewhere classified	Functional & Pain	Other	Functional - Spinal
I610	Intracerebral haemorrhage in hemisphere subcortical	General & Trauma	Cranial	ICH/Stroke
I611	Intracerebral haemorrhage in hemisphere cortical	General & Trauma	Cranial	ICH/Stroke
I612	Intracerebral haemorrhage in hemisphere unspecified	General & Trauma	Cranial	ICH/Stroke
I613	Intracerebral haemorrhage in brain stem	General & Trauma	Cranial	ICH/Stroke
I614	Intracerebral haemorrhage in cerebellum	General & Trauma	Cranial	ICH/Stroke
I615	Intracerebral haemorrhage; intraventricular	General & Trauma	Cranial	ICH/Stroke
I616	Intracerebral haemorrhage; multiple localized	General & Trauma	Cranial	ICH/Stroke
I618	Other intracerebral haemorrhage	General & Trauma	Cranial	ICH/Stroke
I619	Intracerebral haemorrhage; unspecified	General & Trauma	Cranial	ICH/Stroke
I630	Cerebral infarction due to thrombosis of precerebral arteries	General & Trauma	Cranial	ICH/Stroke
I631	Cerebral infarction due to embolism of precerebral arteries	General & Trauma	Cranial	ICH/Stroke
I632	Cerebral infarction due to unspecified occlusion or stenosis of precerebral arteries	General & Trauma	Cranial	ICH/Stroke
I633	Cerebral infarction due to thrombosis of cerebral arteries	General & Trauma	Cranial	ICH/Stroke
I634	Cerebral infarction due to embolism of cerebral arteries	General & Trauma	Cranial	ICH/Stroke
I635	Cerebral infarction due to unspecified occlusion or stenosis of cerebral arteries	General & Trauma	Cranial	ICH/Stroke
I636	Cerebral infarction due to cerebral venous thrombosis; nonpyogenic	General & Trauma	Cranial	ICH/Stroke
I638	Other cerebral infarction	General & Trauma	Cranial	ICH/Stroke
I639	Cerebral infarction; unspecified	General & Trauma	Cranial	ICH/Stroke
G932	Benign intracranial hypertension	CSF	Cranial	IIH
G060	Intracranial abscess and granuloma	General & Trauma	Cranial	Infection
G062	Extradural and subdural abscess; unspecified	General & Trauma	Cranial	Infection
C720	Malignant neoplasm: Spinal cord	Complex spine & Trauma	Spinal	Intradural spine	Spinal Tumours
C721	Malignant neoplasm: Cauda equina	Complex spine & Trauma	Spinal	Intradural spine	Spinal Tumours
D321	Benign neoplasm: spinal meninges	Complex spine & Trauma	Spinal	Intradural spine	Spinal Tumours
D334	Benign neoplasm: Spinal cord	Complex spine & Trauma	Spinal	Intradural spine	Spinal Tumours
C710	Malignant neoplasm: Cerebrum; except lobes and ventricles	Neuro-Oncology	Cranial	Intrinsic tumours
C711	Malignant neoplasm: Frontal lobe	Neuro-Oncology	Cranial	Intrinsic tumours
C712	Malignant neoplasm: Temporal lobe	Neuro-Oncology	Cranial	Intrinsic tumours
C713	Malignant neoplasm: Parietal lobe	Neuro-Oncology	Cranial	Intrinsic tumours
C714	Malignant neoplasm: Occipital lobe	Neuro-Oncology	Cranial	Intrinsic tumours
C715	Malignant neoplasm: Cerebral ventricle	Neuro-Oncology	Cranial	Intrinsic tumours
C716	Malignant neoplasm: Cerebellum	Neuro-Oncology	Cranial	Intrinsic tumours
C717	Malignant neoplasm: Brain stem	Neuro-Oncology	Cranial	Intrinsic tumours
C718	Malignant neoplasm: Overlapping lesion of brain	Neuro-Oncology	Cranial	Intrinsic tumours
C719	Malignant neoplasm: Brain; unspecified	Neuro-Oncology	Cranial	Intrinsic tumours
C793	Secondary malignant neoplasm of brain and cerebral meninges	Neuro-Oncology	Cranial	Intrinsic tumours
D430	Neoplasm of uncertain or unknown behaviour: Brain; supratentorial	Neuro-Oncology	Cranial	Intrinsic tumours
D431	Neoplasm of uncertain or unknown behaviour: Brain; infratentorial	Neuro-Oncology	Cranial	Intrinsic tumours
D432	Neoplasm of uncertain or unknown behaviour: Brain; unspecified	Neuro-Oncology	Cranial	Intrinsic tumours
D320	Benign neoplasm: Cerebral meninges	Skullbase	Cranial	Meningioma/Meningeal lesions
D330	Benign neoplasm: Brain; supratentorial	Skullbase	Cranial	Meningioma/Meningeal lesions
D331	Benign neoplasm: Brain; infratentorial	Skullbase	Cranial	Meningioma/Meningeal lesions
D332	Benign neoplasm: Brain; unspecified	Skullbase	Cranial	Meningioma/Meningeal lesions
D333	Benign neoplasm: Brain; Cranial nerves	Skullbase	Cranial	Meningioma/Meningeal lesions
G912	Normal-pressure hydrocephalus	CSF	Cranial	NPH
C751	Malignant neoplasm: Pituitary gland	Skullbase	Cranial	Pituitary and sellar tumours
C752	Maligant neoplasm: Craniopharyngeal duct	Skullbase	Cranial	Pituitary and sellar tumours
D352	Benign neoplasm: Pituitary gland	Skullbase	Cranial	Pituitary and sellar tumours
D353	Benign neoplasm: Craniopharyngeal duct	Skullbase	Cranial	Pituitary and sellar tumours
D443	Neoplasm of uncertain or unknown behaviour: Pituitary gland	Skullbase	Cranial	Pituitary and sellar tumours
D444	Neoplasm of uncertain or unknown behaviour: Craniopharyngeal duct	Skullbase	Cranial	Pituitary and sellar tumours
E236	Other disorders of pituitary gland	Skullbase	Cranial	Pituitary and sellar tumours
E237	Disorder of pituitary gland; unspecified	Skullbase	Cranial	Pituitary and sellar tumours
G834	Cauda equina syndrome	Simple spine	Spinal	Simple lumbar
S120	Fracture of first cervical vertebra	Complex spine & Trauma	Spinal	Spinal Trauma
S121	Fracture of second cervical vertebra	Complex spine & Trauma	Spinal	Spinal Trauma
S122	Fracture of other specified cervical vertebra	Complex spine & Trauma	Spinal	Spinal Trauma
S127	Multiple fractures of cervical spine	Complex spine & Trauma	Spinal	Spinal Trauma
S128	Fracture of other parts of neck	Complex spine & Trauma	Spinal	Spinal Trauma
S129	Fracture of neck; part unspecified	Complex spine & Trauma	Spinal	Spinal Trauma
S220	Fracture of thoracic vertebra	Complex spine & Trauma	Spinal	Spinal Trauma
S221	Multiple fractures of thoracic spine	Complex spine & Trauma	Spinal	Spinal Trauma
S320	Fracture of lumbar vertebra	Complex spine & Trauma	Spinal	Spinal Trauma
S327	Multiple fractures of lumbar spine and pelvis	Complex spine & Trauma	Spinal	Spinal Trauma
S328	Fracture of other and unspecified parts of lumbar spine and pelvis	Complex spine & Trauma	Spinal	Spinal Trauma
C795	Secondary malignant neoplasm of bone and bone marrow	Complex spine & Trauma	Spinal	Spinal Tumours
I620	Subdural haemorrhage (acute) (nontraumatic)	General & Trauma	Cranial	Cranial trauma
I621	Nontraumatic extradural haemorrhage	General & Trauma	Cranial	Cranial trauma
I629	Intracranial haemorrhage (nontraumatic) unspecified	General & Trauma	Cranial	Cranial trauma
S060	Concussion	General & Trauma	Cranial	Cranial trauma
S061	Traumatic cerebral oedema	General & Trauma	Cranial	Cranial trauma
S062	Diffuse brain injury	General & Trauma	Cranial	Cranial trauma
S063	Focal brain injury	General & Trauma	Cranial	Cranial trauma
S064	Epidural haemorrhage	General & Trauma	Cranial	Cranial trauma
S065	Traumatic subdural haemorrhage	General & Trauma	Cranial	Cranial trauma
S066	Traumatic subarachnoid haemorrhage	General & Trauma	Cranial	Cranial trauma
S067	Intracranial injury with prolonged coma	General & Trauma	Cranial	Cranial trauma
S068	Other intracranial injuries	General & Trauma	Cranial	Cranial trauma
S069	Intracranial injury; unspecified	General & Trauma	Cranial	Cranial trauma
C700	Malignant neoplasm: Cerebral meninges	Neuro-Oncology	Cranial
C722	Malignant neoplasm: Olfactory nerve	Neuro-Oncology	Cranial
C723	Malignant neoplasm: Optic nerve	Neuro-Oncology	Cranial
C724	Malignant neoplasm: Acoustic nerve	Neuro-Oncology	Cranial
C725	Malignant neoplasm: Other and unspecified cranial nerves	Neuro-Oncology	Cranial
C753	Malignant neoplasm: Pineal gland	Neuro-Oncology	Cranial
D433	Neoplasm of uncertain or unknown behaviour: Brain; Cranial nerves	Neuro-Oncology	Cranial
D445	Neoplasm or uncertain or unknown behaviour: Pineal gland	Neuro-Oncology	Cranial
G560	Carpal tunnel syndrome	Peripheral	Other
G561	Other lesions of median nerve	Peripheral	Other
G562	Lesion of ulnar nerve	Peripheral	Other
G563	Lesion of radial nerve	Peripheral	Other
G564	Causalgia	Peripheral	Other
G570	Lesion of sciatic nerve	Peripheral	Other
G571	Meralgia paraesthetica	Peripheral	Other
G572	Lesion of femoral nerve	Peripheral	Other
G573	Lesion of lateral popliteal nerve	Peripheral	Other
G574	Lesion of medial popliteal nerve	Peripheral	Other
G575	Tarsal tunnel syndrome	Peripheral	Other
G576	Lesion of plantar nerve	Peripheral	Other
I670	Dissection of cerebral arteries; nonruptured	Vascular	Cranial
I675	Moyamoya disease	Vascular	Cranial
T850	Mechanical complication of ventricular intracranial (communicating) shunt	CSF	Cranial
